# Supplementary material for: “I did not know it was a medical condition”: Predictors, severity and help seeking behaviors of women with female sexual dysfunction in the Volta region of Ghana
Source: PLoS One. 2020 Jan 13;15(1):e0226404. doi: 10.1371/journal.pone.0226404 (PMC6957185; doi:10.1371/journal.pone.0226404)
Supplement: S1 File — (ZIP) [file pone.0226404.s001.zip]

Archive with 1 entries (1 files):
- Female Sexual Dysfuntion Data.xlsx
