# Supplementary material for: “I did not know it was a medical condition”: Predictors, severity and help seeking behaviors of women with female sexual dysfunction in the Volta region of Ghana
Source: PLoS One. 2020 Jan 13;15(1):e0226404. doi: 10.1371/journal.pone.0226404 (PMC6957185; doi:10.1371/journal.pone.0226404)
Supplement: S1 File — (ZIP) [file pone.0226404.s001.zip › Female Sexual Dysfuntion Data.xlsx]

## Sheet: Female Sexual Dysfuntion Data
ID	A1	AgeGroup	A2	A3	A4	A5	EmployCat	A6	Occupation	A7	A8	A9	Pairty	NumbDep	A10	A11	B1	B2	B3	B4	B5	B6	B7	B8	B9	B10	B11	B12	B13	B14	B15	B16	B17	B18	B19	C1	C2	C3	C4	Desire	Arousal	Lubrication	Orgasm	Satisfaction	Pain	FSFI	FSD	FSDGroup	FsdRecode
155	36	30-39	married	Christianity	tertiary	employed	employed	public servant	Semi-professional	2500	3	5	3 and above	3 and above	urban	gynaecological OPD	A few times (less than half the time)	very low or none at all	no sexual activity	no sexual activity	no sexual activity	no sexual activity	no sexual activity	sexual activity	no sexual activity	sexual activity	no sexual activity	sexual activity	no sexual activity	no sexual activity	very dissatisfied	very dissatisfied	did not attempt intercourse	did not attempt intercourse	did not attempt intercourse	No		N/A	N/A	1.8	0	0	0	0.8	0	2.6	yes	severe	yes
169	29	18-29	married	Christianity	high school	employed	employed	trader	Trader		3	5	3 and above	3 and above	rural	gynaecological OPD	Almost never or never	low	a few times (less than half the time)	very low or none at all	very low or no confidence	almost never or never	almost never or never	extremely difficult or impossible	almost never or never	extremely difficult or impossible	almost never or never	extremely difficult or impossible	very dissatisfied	very dissatisfied	very dissatisfied	very dissatisfied	almost always or always	almost always or always	very high	Yes	time constraints	N/A	N/A	1.8	1.5	1.2	1.2	1.2	1.2	8.1	yes	severe	yes
69	22	18-29	single	Christianity	tertiary	unemployed		student	Student	500	1	1	1	1	urban	gynaecological OPD	Almost never or never	low	no sexual activity	no sexual activity	very high confidence	no sexual activity	no sexual activity	sexual activity	no sexual activity	sexual activity	no sexual activity	sexual activity	no sexual activity	no sexual activity	moderately satisfied	moderately satisfied	did not attempt intercourse	did not attempt intercourse	did not attempt intercourse	No	time constraints	N/A	N/A	1.8	1.5	0	0	3.2	0	6.5	yes	severe	yes
181	56	40 and above	married	Christianity	tertiary	employed	employed	teacher	Trader	1000	3	4	3 and above	3 and above	rural	gynaecological OPD	A few times (less than half the time)	low	a few times (less than half the time)	low	moderate confidence	sometimes (about half the time)	a few times (less than half the time)	extremely difficult or impossible	almost never or never	very difficult	a few times (less than half the time)	difficult	moderately dissatisfied	moderately dissatisfied	moderately dissatisfied	moderately dissatisfied	Most times (more than half the time)	Most times (more than half the time)	high	No	don't know is a medical condition	N/A	N/A	2.4	3	1.8	2.8	2.4	2.4	14.8	yes	moderate	yes
15	39	30-39	married	Christianity	high school	employed	employed	teaching	Trader		1	1	1	1	rural	gynaecological OPD	Almost never or never	very low or none at all	almost always or never	very low or none at all	very low or no confidence	a few times (less than half the time)	a few times (less than half the time)	very difficult	sometimes (about half the time)	difficult	almost never or never	extremely difficult or impossible	moderately dissatisfied	very dissatisfied	very dissatisfied	moderately dissatisfied	a few times(less than half the time)	almost always or always	very high	Yes	N/A	friends	condition is causing emotional strains	1.2	2.7	3	1.6	1.6	2.4	12.5	yes	moderate	yes
2	31	30-39	married	Christianity	tertiary	employed	employed	teaching	Trader		1	6	1	3 and above	urban	gynaecological OPD	A few times (less than half the time)	low	a few times (less than half the time)	moderate	low confidence	a few times (less than half the time)	a few times (less than half the time)	extremely difficult or impossible	Most times (more than half the time)	very difficult	a few times (less than half the time)	very difficult	moderately dissatisfied	moderately dissatisfied	moderately dissatisfied	moderately dissatisfied	sometimes (about half the time)	sometimes (about half the time)	moderate	No	time constraints	N/A	N/A	2.4	2.7	2.7	2.4	2.4	3.6	16.2	yes	moderate	yes
113	48	40 and above	married	Islam	no education	employed	Self-employed	trading	Trader		6	6	3 and above	3 and above	rural	gynaecological OPD	Almost never or never	very low or none at all	a few times (less than half the time)	low	low confidence	a few times (less than half the time)	sometimes (about half the time)	very difficult	sometimes (about half the time)	difficult	almost never or never	very difficult	very dissatisfied	moderately dissatisfied	about equally satisfied and dissatisfied	moderately dissatisfied	a few times(less than half the time)	sometimes (about half the time)	very high	No	don't know is a medical condition	N/A	N/A	1.2	2.4	3.3	1.6	2.8	3.2	14.5	yes	moderate	yes
176	34	30-39	married	Christianity	high school	employed	Self-employed	seamtress	Artisan		2	3	2	3 and above	rural	gynaecological OPD	Almost never or never	very low or none at all	sometimes (about half the time)	moderate	low confidence	a few times (less than half the time)	a few times (less than half the time)	extremely difficult or impossible	sometimes (about half the time)	difficult	almost never or never	difficult	moderately dissatisfied	moderately dissatisfied	moderately dissatisfied	very dissatisfied	a few times(less than half the time)	sometimes (about half the time)	high	No	thought it was normal	N/A	N/A	1.2	3	2.7	2.4	2	3.6	14.9	yes	moderate	yes
79	20	18-29	single	Christianity	tertiary	unemployed		student	Student		0	0	0	0	urban	gynaecological OPD	Almost never or never	low	a few times (less than half the time)	low	moderate confidence	sometimes (about half the time)	almost never or never	very difficult	a few times (less than half the time)	difficult	almost never or never	very difficult	moderately dissatisfied	about equally satisfied and dissatisfied	moderately dissatisfied	about equally satisfied and dissatisfied	Most times (more than half the time)	sometimes (about half the time)	moderate	No		N/A	N/A	1.8	3	2.4	2	3.2	3.2	15.6	yes	moderate	yes
110	29	18-29	cohabiting	Christianity	basic	unemployed					3	0	3 and above	0	rural	gynaecological OPD	Sometimes (about half the time)	low	a few times (less than half the time)	moderate	moderate confidence	sometimes (about half the time)	a few times (less than half the time)	extremely difficult or impossible	a few times (less than half the time)	extremely difficult or impossible	a few times (less than half the time)	slightly difficult	moderately dissatisfied	about equally satisfied and dissatisfied	about equally satisfied and dissatisfied	about equally satisfied and dissatisfied	almost always or always	sometimes (about half the time)	moderate	No	thought it was normal	N/A	N/A	3	3.3	1.8	3.2	3.6	2.8	17.7	yes	moderate	yes
3	30	30-39	married	Christianity	tertiary	employed	employed	fahion designer	Artisan		1	1	1	1	urban	gynaecological OPD	Sometimes (about half the time)	moderate	sometimes (about half the time)	moderate	low confidence	a few times (less than half the time)	a few times (less than half the time)	very difficult	sometimes (about half the time)	difficult	sometimes (about half the time)	difficult	about equally satisfied and dissatisfied	about equally satisfied and dissatisfied	about equally satisfied and dissatisfied	about equally satisfied and dissatisfied	Most times (more than half the time)	sometimes (about half the time)	moderate	No	time constraints	N/A	N/A	3.6	3	3	3.6	3.6	3.2	20	yes	mild	yes
147	45	40 and above	married	Christianity	basic	employed	Self-employed	trader	Trader		3	4	3 and above	3 and above	rural	gynaecological OPD	Sometimes (about half the time)	moderate	sometimes (about half the time)	low	moderate confidence	sometimes (about half the time)	sometimes (about half the time)	very difficult	a few times (less than half the time)	very difficult	a few times (less than half the time)	difficult	about equally satisfied and dissatisfied	moderately dissatisfied	about equally satisfied and dissatisfied	moderately dissatisfied	Most times (more than half the time)	sometimes (about half the time)	high	No	don't know is a medical condition	N/A	N/A	3.6	3.3	2.7	3.2	2.8	2.8	18.4	yes	mild	yes
1	30	30-39	married	Christianity	basic	employed	Self-employed	seamtress	Artisan		0	0	0	0	urban	gynaecological OPD	A few times (less than half the time)	moderate	sometimes (about half the time)	low	low confidence	a few times (less than half the time)	a few times (less than half the time)	very difficult	Most times (more than half the time)	difficult	sometimes (about half the time)	difficult	moderately dissatisfied	about equally satisfied and dissatisfied	moderately dissatisfied	about equally satisfied and dissatisfied	Most times (more than half the time)	Most times (more than half the time)	moderate	No	time constraints	N/A	N/A	3	2.7	3.3	3.2	3.2	2.8	18.2	yes	mild	yes
31	28	18-29	married	Christianity	basic	employed	Self-employed				2	2	2	2	rural	gynaecological OPD	Sometimes (about half the time)	low	a few times (less than half the time)	moderate	moderate confidence	sometimes (about half the time)	a few times (less than half the time)	extremely difficult or impossible	a few times (less than half the time)	extremely difficult or impossible	a few times (less than half the time)	slightly difficult	moderately dissatisfied	about equally satisfied and dissatisfied	about equally satisfied and dissatisfied	about equally satisfied and dissatisfied	Most times (more than half the time)	sometimes (about half the time)	moderate	No	don't know is a medical condition	N/A	N/A	3	3.3	1.8	3.2	3.6	3.2	18.1	yes	mild	yes
129	24	18-29	single	Christianity	tertiary	unemployed		student	Student	400	0	0	0	0	urban	gynaecological OPD	Sometimes (about half the time)	moderate	sometimes (about half the time)	moderate	no sexual activity	no sexual activity	no sexual activity	sexual activity	no sexual activity	sexual activity	no sexual activity	sexual activity	no sexual activity	no sexual activity	very satisfied	very satisfied	did not attempt intercourse	did not attempt intercourse	did not attempt intercourse	No		N/A	N/A	3.6	1.8	0	0	4	0	9.4	yes	severe	yes
51	22	18-29	single	Christianity	tertiary	unemployed		student	Student		0	0	0	0	urban	gynaecological OPD	almost always or always	very high	no sexual activity	no sexual activity	no sexual activity	no sexual activity	no sexual activity	sexual activity	no sexual activity	sexual activity	no sexual activity	sexual activity	very satisfied	no sexual activity	0	very satisfied	did not attempt intercourse	did not attempt intercourse	did not attempt intercourse	No	time constraints			6	0	0	2	2	0	10	yes	severe	yes
182	30	30-39	married	Christianity	tertiary	employed	employed	trader	Trader		1	3	1	3 and above	urban	gynaecological OPD	A few times (less than half the time)	low	sometimes (about half the time)	moderate	moderate confidence	almost always or never	almost never or never	slightly difficult	almost never or never	slightly difficult	sometimes (about half the time)	very difficult	about equally satisfied and dissatisfied	moderately dissatisfied	about equally satisfied and dissatisfied	about equally satisfied and dissatisfied	almost always or always	almost always or always	high	No	health provider cannot help me	N/A	N/A	2.4	4.2	3	3.2	3.2	1.6	17.6	yes	moderate	yes
83	60	40 and above	married	Christianity	high school	employed	Self-employed	trader	Trader		4	0	3 and above	0	rural	gynaecological OPD	A few times (less than half the time)	low	a few times (less than half the time)	moderate	moderate confidence	sometimes (about half the time)	almost never or never	extremely difficult or impossible	almost never or never	extremely difficult or impossible	a few times (less than half the time)	very difficult	moderately dissatisfied	moderately satisfied	about equally satisfied and dissatisfied	moderately dissatisfied	sometimes (about half the time)	sometimes (about half the time)	low	No	don't know is a medical condition	N/A	N/A	2.4	3.3	1.2	2.4	3.6	4	16.9	yes	moderate	yes
64	32	30-39	married	Christianity	no education	employed	Self-employed	baker	Artisan		4	4	3 and above	3 and above	urban	gynaecological OPD	Almost never or never	very low or none at all	almost never or never	very low or none at all	low confidence	almost never or never	Most times (more than half the time)	very difficult	sometimes (about half the time)	not difficult	almost never or never	extremely difficult or impossible	very dissatisfied	very dissatisfied	very dissatisfied	very dissatisfied	almost always or always	almost always or always	high	No	don't know is a medical condition	N/A	N/A	1.2	1.5	4.2	1.2	1.2	1.6	10.9	yes	moderate	yes
10	34	30-39	married	Christianity	high school	employed	Self-employed	seamtress	Artisan		3	3	3 and above	3 and above	urban	gynaecological OPD	Almost never or never	very low or none at all	a few times (less than half the time)	low	low confidence	a few times (less than half the time)	a few times (less than half the time)	very difficult	sometimes (about half the time)	slightly difficult	sometimes (about half the time)	very difficult	moderately dissatisfied	moderately satisfied	moderately satisfied	moderately satisfied	Most times (more than half the time)	Most times (more than half the time)	high	No	don't know is a medical condition	N/A	N/A	1.2	2.4	3.3	2.8	4.8	2.4	16.9	yes	moderate	yes
78	22	18-29	single	Christianity	tertiary	unemployed		student	Student		0	0	0	0	urban	gynaecological OPD	A few times (less than half the time)	low	no sexual activity	low	moderate confidence	sometimes (about half the time)	sometimes (about half the time)	very difficult	sometimes (about half the time)	very difficult	sometimes (about half the time)	slightly difficult	moderately dissatisfied	moderately satisfied	moderately satisfied	about equally satisfied and dissatisfied	almost always or always	almost always or always	high	Yes		gynaecologist	condition is causing emotional strains	2.4	2.4	3	3.6	4.4	1.6	17.4	yes	moderate	yes
72	30	30-39	married	Christianity	tertiary	unemployed					0	0	0	0	urban	gynaecological OPD	A few times (less than half the time)	very low or none at all	almost never or never	low	low confidence	a few times (less than half the time)	Most times (more than half the time)	not difficult	Most times (more than half the time)	not difficult	almost never or never	extremely difficult or impossible	very dissatisfied	moderately dissatisfied	moderately dissatisfied	very dissatisfied	almost always or always	Most times (more than half the time)	very high	No	thought it was normal	N/A	N/A	1.8	2.1	5.4	1.2	2	1.6	14.1	yes	moderate	yes
120	33	30-39	married	Christianity	tertiary	employed	employed	accountant	Professional	1200	0	0	0	0	rural	gynaecological OPD	Sometimes (about half the time)	low	a few times (less than half the time)	low	very high confidence	a few times (less than half the time)	a few times (less than half the time)	slightly difficult	a few times (less than half the time)	slightly difficult	almost never or never	difficult	about equally satisfied and dissatisfied	moderately satisfied	moderately dissatisfied	moderately dissatisfied	almost never or never	almost always or never	very low or none at all	Yes	N/A	gynaecologist	condition is causing emotional strains	3	3.3	3.6	2.8	3.2	6	21.9	yes	mild	yes
44	30	30-39	married	Christianity	tertiary	employed	employed	teaching	Trader		1	5	1	3 and above	urban	gynaecological OPD	A few times (less than half the time)	low	sometimes (about half the time)	moderate	moderate confidence	sometimes (about half the time)	Most times (more than half the time)	extremely difficult or impossible	Most times (more than half the time)	difficult	a few times (less than half the time)	slightly difficult	about equally satisfied and dissatisfied	about equally satisfied and dissatisfied	about equally satisfied and dissatisfied	about equally satisfied and dissatisfied	almost never or never	almost always or never	very low or none at all	No	health provider cannot help me	N/A	N/A	2.4	3.6	3.6	3.6	3.6	6	22.8	yes	mild	yes
99	35	30-39	married	Christianity	basic	employed	employed	cook	Artisan		1	2	1	2	rural	gynaecological OPD	Almost never or never	low	a few times (less than half the time)	low	moderate confidence	sometimes (about half the time)	almost always or never	slightly difficult	almost always or never	not difficult	sometimes (about half the time)	difficult	about equally satisfied and dissatisfied	about equally satisfied and dissatisfied	about equally satisfied and dissatisfied	moderately dissatisfied	almost always or always	Most times (more than half the time)	high	No	time constraints	N/A	N/A	1.8	3	5.7	3.6	3.2	2	19.3	yes	mild	yes
168	35	30-39	married	Christianity	basic	employed	employed	seamtress	Artisan		2	4	2	3 and above	rural	gynaecological OPD	A few times (less than half the time)	low	sometimes (about half the time)	moderate	low confidence	sometimes (about half the time)	sometimes (about half the time)	slightly difficult	Most times (more than half the time)	not difficult	sometimes (about half the time)	difficult	about equally satisfied and dissatisfied	about equally satisfied and dissatisfied	moderately dissatisfied	about equally satisfied and dissatisfied	sometimes (about half the time)	sometimes (about half the time)	moderate	No	don't know is a medical condition	N/A	N/A	2.4	3.3	4.8	3.6	3.2	3.6	20.9	yes	mild	yes
59	28	18-29	married	Christianity	basic	employed	Self-employed	hairdressing	Artisan	120	0	0	0	0	urban	gynaecological OPD	Sometimes (about half the time)	moderate	a few times (less than half the time)	moderate	moderate confidence	sometimes (about half the time)	Most times (more than half the time)	not difficult	Most times (more than half the time)	slightly difficult	a few times (less than half the time)	very difficult	about equally satisfied and dissatisfied	about equally satisfied and dissatisfied	about equally satisfied and dissatisfied	about equally satisfied and dissatisfied	Most times (more than half the time)	Most times (more than half the time)	high	No	health provider cannot help me	N/A	N/A	3.6	3.3	5.1	2.8	3.6	2.4	20.8	yes	mild	yes
49	22	18-29	cohabiting	Christianity	basic	employed	Self-employed	trader	Trader		1	0	1	0	rural	gynaecological OPD	Sometimes (about half the time)	moderate	a few times (less than half the time)	low	low confidence	a few times (less than half the time)	Most times (more than half the time)	not difficult	Most times (more than half the time)	not difficult	a few times (less than half the time)	difficult	about equally satisfied and dissatisfied	about equally satisfied and dissatisfied	about equally satisfied and dissatisfied	about equally satisfied and dissatisfied	Most times (more than half the time)	Most times (more than half the time)	high	No	health provider cannot help me	N/A	N/A	3.6	2.4	5.4	3.2	3.6	2.4	20.6	yes	mild	yes
121	38	30-39	married	Christianity	basic	employed	Self-employed	trader	Trader		3	3	3 and above	3 and above	urban	gynaecological OPD	A few times (less than half the time)	low	a few times (less than half the time)	low	low confidence	sometimes (about half the time)	sometimes (about half the time)	difficult	sometimes (about half the time)	difficult	a few times (less than half the time)	difficult	moderately dissatisfied	moderately dissatisfied	moderately satisfied	about equally satisfied and dissatisfied	almost never or never	almost always or never	very low or none at all	No	time constraints	N/A	N/A	2.4	2.7	3.6	2.8	3.6	6	21.1	yes	mild	yes
157	37	30-39	cohabiting	Christianity	basic	employed	Self-employed	trader	Trader		0	3	0	3 and above	urban	gynaecological OPD	A few times (less than half the time)	low	a few times (less than half the time)	moderate	moderate confidence	sometimes (about half the time)	Most times (more than half the time)	slightly difficult	Most times (more than half the time)	difficult	sometimes (about half the time)	difficult	about equally satisfied and dissatisfied	about equally satisfied and dissatisfied	moderately dissatisfied	moderately dissatisfied	sometimes (about half the time)	Most times (more than half the time)	high	No	don't know is a medical condition	N/A	N/A	2.4	3.3	4.5	3.6	2.8	2.8	19.4	yes	mild	yes
178	33	30-39	married	Christianity	no education	employed	Self-employed	trader	Trader		1	3	1	3 and above	urban	gynaecological OPD	A few times (less than half the time)	low	a few times (less than half the time)	low	moderate confidence	sometimes (about half the time)	Most times (more than half the time)	difficult	sometimes (about half the time)	very difficult	sometimes (about half the time)	difficult	moderately dissatisfied	about equally satisfied and dissatisfied	about equally satisfied and dissatisfied	about equally satisfied and dissatisfied	a few times(less than half the time)	sometimes (about half the time)	moderate	No	thought it was normal	N/A	N/A	2.4	3	3.6	3.2	3.6	4	19.8	yes	mild	yes
152	32	30-39	married	Christianity	basic	employed	Self-employed	trader	Trader		3	3	3 and above	3 and above	urban	gynaecological OPD	Sometimes (about half the time)	moderate	sometimes (about half the time)	moderate	moderate confidence	sometimes (about half the time)	sometimes (about half the time)	difficult	sometimes (about half the time)	difficult	sometimes (about half the time)	difficult	about equally satisfied and dissatisfied	moderately satisfied	about equally satisfied and dissatisfied	about equally satisfied and dissatisfied	sometimes (about half the time)	sometimes (about half the time)	moderate	No	thought it was normal	N/A	N/A	3.6	3.6	3.6	3.6	4	3.6	22	yes	mild	yes
55	35	30-39	married	Christianity	no education	employed	Self-employed	hairdressing	Artisan		2	1	2	1	urban	gynaecological OPD	A few times (less than half the time)	low	a few times (less than half the time)	moderate	low confidence	a few times (less than half the time)	a few times (less than half the time)	difficult	Most times (more than half the time)	not difficult	a few times (less than half the time)	slightly difficult	moderately dissatisfied	about equally satisfied and dissatisfied	moderately dissatisfied	moderately dissatisfied	Most times (more than half the time)	Most times (more than half the time)	moderate	No	health provider cannot help me	N/A	N/A	2.4	2.7	4.2	3.2	2.8	2.8	18.1	yes	mild	yes
5	28	18-29	cohabiting	Christianity	no education	employed	Self-employed	seamtress	Artisan		2	2	2	2	urban	gynaecological OPD	Sometimes (about half the time)	moderate	sometimes (about half the time)	moderate	moderate confidence	a few times (less than half the time)	Most times (more than half the time)	not difficult	Most times (more than half the time)	not difficult	a few times (less than half the time)	difficult	about equally satisfied and dissatisfied	about equally satisfied and dissatisfied	about equally satisfied and dissatisfied	about equally satisfied and dissatisfied	Most times (more than half the time)	Most times (more than half the time)	moderate	No	health provider cannot help me	N/A		3.6	3.3	5.4	3.2	3.6	2.8	21.9	yes	mild	yes
14	23	18-29	single	Christianity	tertiary	unemployed					0	0	0	0	urban	gynaecological OPD	A few times (less than half the time)	low	a few times (less than half the time)	moderate	moderate confidence	a few times (less than half the time)	Most times (more than half the time)	slightly difficult	a few times (less than half the time)	slightly difficult	a few times (less than half the time)	very difficult	moderately dissatisfied	about equally satisfied and dissatisfied	about equally satisfied and dissatisfied	moderately dissatisfied	Most times (more than half the time)	sometimes (about half the time)	high	No	health provider cannot help me	N/A	N/A	2.4	3	4.2	2.4	3.2	2.8	18	yes	mild	yes
114	27	18-29	single	Christianity	basic	unemployed					3	3	3 and above	3 and above	rural	gynaecological OPD	A few times (less than half the time)	low	a few times (less than half the time)	moderate	low confidence	sometimes (about half the time)	sometimes (about half the time)	slightly difficult	sometimes (about half the time)	not difficult	a few times (less than half the time)	very difficult	moderately dissatisfied	moderately dissatisfied	moderately dissatisfied	moderately dissatisfied	sometimes (about half the time)	sometimes (about half the time)	moderate	No	time constraints	N/A	N/A	2.4	3	4.5	2.4	2.4	3.6	18.3	yes	mild	yes
43	48	40 and above	married	Christianity	no education	unemployed					7	0	3 and above	0	rural	gynaecological OPD	A few times (less than half the time)	low	sometimes (about half the time)	moderate	moderate confidence	a few times (less than half the time)	sometimes (about half the time)	slightly difficult	sometimes (about half the time)	difficult	sometimes (about half the time)	difficult	about equally satisfied and dissatisfied	about equally satisfied and dissatisfied	about equally satisfied and dissatisfied	about equally satisfied and dissatisfied	sometimes (about half the time)	sometimes (about half the time)	moderate	No	don't know is a medical condition	N/A	N/A	2.4	3.3	3.9	3.6	3.6	3.6	20.4	yes	mild	yes
107	37	30-39	married	Christianity	tertiary	employed	employed	teaching	Trader	2000	1	4	1	3 and above	urban	gynaecological OPD	Sometimes (about half the time)	moderate	sometimes (about half the time)	high	low confidence	a few times (less than half the time)	sometimes (about half the time)	slightly difficult	sometimes (about half the time)	slightly difficult	a few times (less than half the time)	slightly difficult	moderately dissatisfied	about equally satisfied and dissatisfied	moderately dissatisfied	very dissatisfied	almost never or never	almost always or never	very low or none at all	No	health provider cannot help me	N/A	N/A	3.6	3.3	4.2	3.2	2.4	6	22.7	yes	mild	yes
41	27	18-29	married	Christianity	tertiary	employed	employed	nurse	Professional	1500	0	0	0	0	rural	gynaecological OPD	Sometimes (about half the time)	moderate	sometimes (about half the time)	high	high confidence	sometimes (about half the time)	a few times (less than half the time)	not difficult	a few times (less than half the time)	not difficult	sometimes (about half the time)	difficult	about equally satisfied and dissatisfied	about equally satisfied and dissatisfied	about equally satisfied and dissatisfied	about equally satisfied and dissatisfied	sometimes (about half the time)	sometimes (about half the time)	high	Yes	N/A	general practitioner	condition iscausing relationship/ marriage strains	3.6	4.2	4.2	3.6	3.6	3.2	22.4	yes	mild	yes
84	29	18-29	married	Christianity	tertiary	employed	employed	teacher	Trader		2	5	2	3 and above	rural	gynaecological OPD	A few times (less than half the time)	very low or none at all	sometimes (about half the time)	moderate	high confidence	sometimes (about half the time)	sometimes (about half the time)	difficult	sometimes (about half the time)	difficult	sometimes (about half the time)	difficult	about equally satisfied and dissatisfied	about equally satisfied and dissatisfied	about equally satisfied and dissatisfied	moderately satisfied	Most times (more than half the time)	Most times (more than half the time)	high	Yes	N/A	general practitioner	condition is causing emotional strains	1.8	3.9	3.6	3.6	4	2.4	19.3	yes	mild	yes
148	29	18-29	married	Christianity	high school	employed	employed	teacher	Trader		1	1	1	1	rural	gynaecological OPD	Sometimes (about half the time)	low	sometimes (about half the time)	high	high confidence	Most times (more than half the time)	sometimes (about half the time)	very difficult	a few times (less than half the time)	very difficult	sometimes (about half the time)	difficult	moderately dissatisfied	moderately satisfied	moderately satisfied	moderately satisfied	Most times (more than half the time)	sometimes (about half the time)	low	No	don't know is a medical condition	N/A	N/A	3	4.5	2.7	3.2	4.8	3.6	21.8	yes	mild	yes
95	33	30-39	married	Christianity	tertiary	employed	employed	teacher	Trader		0	0	0	0	rural	gynaecological OPD	Sometimes (about half the time)	low	a few times (less than half the time)	low	very high confidence	a few times (less than half the time)	Most times (more than half the time)	slightly difficult	sometimes (about half the time)	slightly difficult	almost never or never	difficult	about equally satisfied and dissatisfied	about equally satisfied and dissatisfied	about equally satisfied and dissatisfied	moderately dissatisfied	almost never or never	almost always or never	very low or none at all	No	don't know is a medical condition	N/A	N/A	3	3.3	4.5	2.8	3.2	6	22.8	yes	mild	yes
32	33	30-39	married	Christianity	high school	employed	employed	secretary	Semi-professional		1	1	1	1	urban	gynaecological OPD	Sometimes (about half the time)	low	sometimes (about half the time)	moderate	low confidence	sometimes (about half the time)	sometimes (about half the time)	slightly difficult	Most times (more than half the time)	difficult	Most times (more than half the time)	difficult	about equally satisfied and dissatisfied	about equally satisfied and dissatisfied	about equally satisfied and dissatisfied	about equally satisfied and dissatisfied	sometimes (about half the time)	sometimes (about half the time)	moderate	No	time constraints	N/A	N/A	3	3.3	4.2	4	3.6	3.6	21.7	yes	mild	yes
97	42	40 and above	single	Christianity	basic	employed	Self-employed	seamtress	Artisan	60	0	2	0	2	urban	gynaecological OPD	A few times (less than half the time)	moderate	sometimes (about half the time)	moderate	moderate confidence	sometimes (about half the time)	sometimes (about half the time)	difficult	sometimes (about half the time)	difficult	Most times (more than half the time)	difficult	moderately satisfied	moderately satisfied	moderately dissatisfied	moderately satisfied	Most times (more than half the time)	sometimes (about half the time)	moderate	No	don't know is a medical condition	N/A	N/A	3	3.6	3.6	4.4	4	3.2	21.8	yes	mild	yes
12	40	40 and above	married	Christianity	high school	employed	Self-employed	trader	Trader		2	8	2	3 and above	urban	gynaecological OPD	Sometimes (about half the time)	low	sometimes (about half the time)	moderate	moderate confidence	sometimes (about half the time)	sometimes (about half the time)	slightly difficult	almost always or never	very difficult	a few times (less than half the time)	very difficult	moderately satisfied	about equally satisfied and dissatisfied	about equally satisfied and dissatisfied	about equally satisfied and dissatisfied	a few times(less than half the time)	almost always or never	moderate	No	don't know is a medical condition	N/A	N/A	3	3.6	4.2	3.2	3.6	4.8	22.4	yes	mild	yes
128	30	30-39	married	Christianity	no education	employed	Self-employed	trading	Trader		4	4	3 and above	3 and above	rural	gynaecological OPD	Almost never or never	very low or none at all	a few times (less than half the time)	low	low confidence	a few times (less than half the time)	almost always or never	not difficult	Most times (more than half the time)	not difficult	a few times (less than half the time)	extremely difficult or impossible	very dissatisfied	moderately dissatisfied	moderately dissatisfied	moderately dissatisfied	a few times(less than half the time)	a few times(less than half the time)	very low or none at all	No	thought it was normal	N/A	N/A	1.2	2.4	5.7	1.6	2.4	5.2	18.5	yes	mild	yes
26	24	18-29	cohabiting	Christianity	basic	employed	Self-employed	seamtress	Artisan		0	0	0	0	rural	gynaecological OPD	A few times (less than half the time)	low	sometimes (about half the time)	moderate	moderate confidence	sometimes (about half the time)	Most times (more than half the time)	slightly difficult	a few times (less than half the time)	not difficult	a few times (less than half the time)	difficult	about equally satisfied and dissatisfied	about equally satisfied and dissatisfied	about equally satisfied and dissatisfied	about equally satisfied and dissatisfied	sometimes (about half the time)	sometimes (about half the time)	low	No	don't know is a medical condition	N/A	N/A	2.4	3.6	4.5	3.2	3.6	4	21.3	yes	mild	yes
166	24	18-29	single	Christianity	basic	employed	Self-employed	baker	Artisan		1	1	1	1	urban	gynaecological OPD	Almost never or never	low	sometimes (about half the time)	moderate	high confidence	sometimes (about half the time)	sometimes (about half the time)	slightly difficult	sometimes (about half the time)	slightly difficult	a few times (less than half the time)	difficult	moderately satisfied	about equally satisfied and dissatisfied	moderately dissatisfied	moderately dissatisfied	sometimes (about half the time)	Most times (more than half the time)	high	No	thought it was normal	N/A	N/A	1.8	3.9	4.2	3.6	2.8	2.8	19.1	yes	mild	yes
158	32	30-39	married	Christianity	high school	employed	Self-employed	baker	Artisan		2	2	2	2	urban	gynaecological OPD	A few times (less than half the time)	very low or none at all	a few times (less than half the time)	low	low confidence	sometimes (about half the time)	Most times (more than half the time)	not difficult	Most times (more than half the time)	slightly difficult	a few times (less than half the time)	slightly difficult	about equally satisfied and dissatisfied	about equally satisfied and dissatisfied	moderately satisfied	about equally satisfied and dissatisfied	sometimes (about half the time)	sometimes (about half the time)	high	No	thought it was normal	N/A	N/A	1.8	2.7	5.1	3.6	4	3.2	20.4	yes	mild	yes
46	25	18-29	single	Christianity	tertiary	unemployed		student	Student		0	0	0	0	urban	gynaecological OPD	A few times (less than half the time)	moderate	sometimes (about half the time)	low	low confidence	sometimes (about half the time)	sometimes (about half the time)	slightly difficult	sometimes (about half the time)	difficult	sometimes (about half the time)	difficult	about equally satisfied and dissatisfied	moderately satisfied	moderately dissatisfied	moderately dissatisfied	a few times(less than half the time)	a few times(less than half the time)	low	No	don't know is a medical condition	N/A	N/A	3	3	3.9	3.6	3.2	4.8	21.5	yes	mild	yes
126	26	18-29	single	Christianity	high school	unemployed					0	0	0	0	rural	gynaecological OPD	A few times (less than half the time)	low	sometimes (about half the time)	moderate	moderate confidence	sometimes (about half the time)	sometimes (about half the time)	slightly difficult	Most times (more than half the time)	slightly difficult	a few times (less than half the time)	difficult	moderately satisfied	about equally satisfied and dissatisfied	moderately satisfied	moderately satisfied	Most times (more than half the time)	Most times (more than half the time)	high	Yes	N/A	general practitioner	condition is causing emotional strains	2.4	3.6	4.5	3.6	4.4	2.4	20.9	yes	mild	yes
108	27	18-29	cohabiting	Christianity	basic	unemployed					3	3	3 and above	3 and above	rural	gynaecological OPD	Almost never or never	low	sometimes (about half the time)	low	low confidence	a few times (less than half the time)	a few times (less than half the time)	not difficult	a few times (less than half the time)	not difficult	a few times (less than half the time)	very difficult	moderately dissatisfied	about equally satisfied and dissatisfied	about equally satisfied and dissatisfied	moderately dissatisfied	almost never or never	almost always or never	very low or none at all	No	time constraints	N/A	N/A	1.8	2.7	4.2	2.4	3.2	6	20.3	yes	mild	yes
156	30	30-39	married	Christianity	high school	unemployed					3	2	3 and above	2	urban	gynaecological OPD	A few times (less than half the time)	very low or none at all	a few times (less than half the time)	low	low confidence	sometimes (about half the time)	Most times (more than half the time)	not difficult	sometimes (about half the time)	slightly difficult	a few times (less than half the time)	slightly difficult	about equally satisfied and dissatisfied	about equally satisfied and dissatisfied	about equally satisfied and dissatisfied	moderately satisfied	sometimes (about half the time)	sometimes (about half the time)	moderate	No	don't know is a medical condition	N/A	N/A	1.8	2.7	4.8	3.6	4	3.6	20.5	yes	mild	yes
109	20	18-29	single	Christianity	high school	unemployed					0	0	0	0	rural	gynaecological OPD	Sometimes (about half the time)	low	sometimes (about half the time)	moderate	moderate confidence	a few times (less than half the time)	Most times (more than half the time)	not difficult	Most times (more than half the time)	not difficult	almost always or never	very difficult	moderately dissatisfied	moderately dissatisfied	about equally satisfied and dissatisfied	moderately dissatisfied	sometimes (about half the time)	sometimes (about half the time)	low	No	don't know is a medical condition	N/A	N/A	3	3.3	5.4	3.6	2.8	4	22.1	yes	mild	yes
142	32	30-39	single	Christianity	high school	employed	Self-employed	hairdressing	Artisan		1	1	1	1	urban	gynaecological OPD	Sometimes (about half the time)	low	sometimes (about half the time)	moderate	low confidence	a few times (less than half the time)	sometimes (about half the time)	slightly difficult	sometimes (about half the time)	slightly difficult	a few times (less than half the time)	slightly difficult	about equally satisfied and dissatisfied	about equally satisfied and dissatisfied	about equally satisfied and dissatisfied	about equally satisfied and dissatisfied	almost never or never	almost always or never	very low or none at all	No	thought it was normal	N/A	N/A	3	3	4.2	3.6	3.6	6	23.4	no		no
125	19	18-29	single	Christianity	basic	unemployed					0	0	0	0	rural	gynaecological OPD	Sometimes (about half the time)	low	sometimes (about half the time)	moderate	low confidence	a few times (less than half the time)	sometimes (about half the time)	slightly difficult	Most times (more than half the time)	not difficult	a few times (less than half the time)	difficult	about equally satisfied and dissatisfied	about equally satisfied and dissatisfied	about equally satisfied and dissatisfied	about equally satisfied and dissatisfied	almost never or never	almost always or never	very low or none at all	No	thought it was normal	N/A	N/A	3	3	4.8	3.2	3.6	6	23.6	no		no
93	32	30-39	single	Christianity	tertiary	employed	employed	banker	Professional		2	2	2	2	urban	gynaecological OPD	A few times (less than half the time)	moderate	sometimes (about half the time)	moderate	high confidence	sometimes (about half the time)	sometimes (about half the time)	slightly difficult	sometimes (about half the time)	slightly difficult	sometimes (about half the time)	slightly difficult	about equally satisfied and dissatisfied	about equally satisfied and dissatisfied	about equally satisfied and dissatisfied	about equally satisfied and dissatisfied	sometimes (about half the time)	sometimes (about half the time)	moderate	No	health provider cannot help me	N/A	N/A	3	3.9	4.2	4	3.6	3.6	22.3	yes	mild	yes
98	30	30-39	married	Christianity	high school	employed	Self-employed	trader	Trader		1	4	1	3 and above	urban	gynaecological OPD	A few times (less than half the time)	low	sometimes (about half the time)	moderate	high confidence	sometimes (about half the time)	almost always or never	not difficult	Most times (more than half the time)	difficult	sometimes (about half the time)	slightly difficult	about equally satisfied and dissatisfied	about equally satisfied and dissatisfied	about equally satisfied and dissatisfied	moderately dissatisfied	almost always or always	almost always or always	very high	No	health provider cannot help me	N/A	N/A	2.4	3.9	5.1	4	3.2	1.2	19.8	yes	mild	yes
145	20	18-29	cohabiting	Christianity	basic	employed	Self-employed	trader	Trader		1	1	1	1	rural	gynaecological OPD	Sometimes (about half the time)	low	sometimes (about half the time)	moderate	moderate confidence	sometimes (about half the time)	sometimes (about half the time)	difficult	sometimes (about half the time)	slightly difficult	sometimes (about half the time)	difficult	moderately satisfied	very satisfied	about equally satisfied and dissatisfied	about equally satisfied and dissatisfied	almost always or always	almost always or always	high	No	thought it was normal	N/A	N/A	3	3.6	3.9	4	4.4	1.6	20.5	yes	mild	yes
140	28	18-29	married	Christianity	basic	employed	Self-employed	trader	Trader		2	2	2	2	rural	gynaecological OPD	Sometimes (about half the time)	moderate	Most times (more than half the time)	high	moderate confidence	Most times (more than half the time)	almost never or never	very difficult	a few times (less than half the time)	very difficult	sometimes (about half the time)	difficult	moderately satisfied	moderately satisfied	about equally satisfied and dissatisfied	about equally satisfied and dissatisfied	Most times (more than half the time)	Most times (more than half the time)	high	No	thought it was normal	N/A	N/A	3.6	4.5	2.1	4	4	2.4	20.6	yes	mild	yes
102	29	18-29	married	Christianity	basic	employed	Self-employed	hairdresser	Artisan		3	3	3 and above	3 and above	rural	gynaecological OPD	A few times (less than half the time)	low	sometimes (about half the time)	moderate	high confidence	sometimes (about half the time)	sometimes (about half the time)	not difficult	almost always or never	not difficult	sometimes (about half the time)	difficult	about equally satisfied and dissatisfied	moderately dissatisfied	moderately dissatisfied	about equally satisfied and dissatisfied	a few times(less than half the time)	a few times(less than half the time)	low	No	health provider cannot help me	N/A	N/A	2.4	3.9	5.4	3.6	2.8	4.8	22.9	yes	mild	yes
57	44	40 and above	married	Christianity	basic	employed	Self-employed	seamtress	Artisan		0	3	0	3 and above	urban	gynaecological OPD	Sometimes (about half the time)	moderate	sometimes (about half the time)	moderate	moderate confidence	sometimes (about half the time)	sometimes (about half the time)	slightly difficult	sometimes (about half the time)	slightly difficult	a few times (less than half the time)	slightly difficult	moderately satisfied	about equally satisfied and dissatisfied	about equally satisfied and dissatisfied	about equally satisfied and dissatisfied	sometimes (about half the time)	sometimes (about half the time)	low	No	health provider cannot help me	N/A	N/A	3.6	3.6	4.2	4	3.6	4	23	yes	mild	yes
89	42	40 and above	single	Christianity	basic	employed	Self-employed	seamtress	Artisan		0	3	0	3 and above	rural	gynaecological OPD	Sometimes (about half the time)	low	sometimes (about half the time)	moderate	high confidence	sometimes (about half the time)	Most times (more than half the time)	not difficult	sometimes (about half the time)	very difficult	a few times (less than half the time)	very difficult	moderately dissatisfied	moderately satisfied	moderately dissatisfied	moderately satisfied	almost always or always	almost always or always	very high	No	don't know is a medical condition	N/A	N/A	3	3.9	4.2	2.4	4	1.2	18.7	yes	mild	yes
65	28	18-29	married	Christianity	high school	employed	employed	teacher	Trader	300	1	3	1	3 and above	rural	gynaecological OPD	most times (more than half the time)	high	sometimes (about half the time)	moderate	moderate confidence	Most times (more than half the time)	sometimes (about half the time)	difficult	sometimes (about half the time)	not difficult	a few times (less than half the time)	slightly difficult	about equally satisfied and dissatisfied	about equally satisfied and dissatisfied	about equally satisfied and dissatisfied	about equally satisfied and dissatisfied	sometimes (about half the time)	sometimes (about half the time)	moderate	No	health provider cannot help me	N/A	N/A	4.8	3.9	4.2	3.6	3.6	3.6	23.7	no		no
73	30	30-39	married	Christianity	tertiary	employed	employed	cook	Artisan		1	3	1	3 and above	urban	gynaecological OPD	A few times (less than half the time)	low	sometimes (about half the time)	moderate	moderate confidence	sometimes (about half the time)	sometimes (about half the time)	slightly difficult	almost always or never	slightly difficult	sometimes (about half the time)	difficult	moderately dissatisfied	about equally satisfied and dissatisfied	moderately satisfied	moderately satisfied	almost never or never	almost always or never	low	No	health provider cannot help me	N/A	N/A	2.4	3.6	4.8	3.2	4.4	5.6	24	no		no
35	25	18-29	married	Christianity	tertiary	employed	employed	typist	Semi-professional		0	0	0	0	urban	gynaecological OPD	Sometimes (about half the time)	moderate	Most times (more than half the time)	moderate	moderate confidence	Most times (more than half the time)	sometimes (about half the time)	difficult	sometimes (about half the time)	slightly difficult	sometimes (about half the time)	difficult	about equally satisfied and dissatisfied	about equally satisfied and dissatisfied	about equally satisfied and dissatisfied	about equally satisfied and dissatisfied	a few times(less than half the time)	a few times(less than half the time)	low	No	don't know is a medical condition	N/A	N/A	3.6	4.2	3.9	3.6	3.6	4.8	23.7	no		no
161	35	30-39	married	Christianity	basic	employed	Self-employed	tarder	Trader		2	0	2	0	urban	gynaecological OPD	Sometimes (about half the time)	low	sometimes (about half the time)	moderate	moderate confidence	sometimes (about half the time)	almost always or never	very difficult	almost always or never	difficult	sometimes (about half the time)	difficult	moderately satisfied	moderately satisfied	moderately satisfied	moderately satisfied	sometimes (about half the time)	sometimes (about half the time)	moderate	Yes	N/A	general practitioner	condition iscausing relationship/ marriage strains	3	3.6	4.5	4	4.8	3.6	23.5	no		no
85	32	30-39	cohabiting	Christianity	basic	employed	Self-employed	trader	Trader		3	3	3 and above	3 and above	urban	gynaecological OPD	Sometimes (about half the time)	moderate	sometimes (about half the time)	moderate	moderate confidence	sometimes (about half the time)	sometimes (about half the time)	slightly difficult	sometimes (about half the time)	not difficult	sometimes (about half the time)	slightly difficult	about equally satisfied and dissatisfied	about equally satisfied and dissatisfied	moderately satisfied	very satisfied	sometimes (about half the time)	Most times (more than half the time)	high	Yes	N/A	general practitioner	condition is causing emotional strains	3.6	3.6	4.5	4	4.8	2.8	23.3	no		no
66	42	40 and above	married	Others	no education	employed	Self-employed	trader	Trader		2	2	2	2	urban	gynaecological OPD	Sometimes (about half the time)	moderate	sometimes (about half the time)	moderate	no sexual activity	sometimes (about half the time)	sometimes (about half the time)	difficult	almost always or never	not difficult	sometimes (about half the time)	difficult	about equally satisfied and dissatisfied	moderately satisfied	about equally satisfied and dissatisfied	very satisfied	almost never or never	almost always or never	very low or none at all	No		N/A	N/A	3.6	2.7	4.8	3.6	4.8	6	25.5	no		no
48	37	30-39	married	Christianity	high school	employed	Self-employed	trader	Trader		1	3	1	3 and above	urban	gynaecological OPD	Sometimes (about half the time)	moderate	sometimes (about half the time)	moderate	moderate confidence	sometimes (about half the time)	Most times (more than half the time)	not difficult	Most times (more than half the time)	not difficult	a few times (less than half the time)	slightly difficult	about equally satisfied and dissatisfied	about equally satisfied and dissatisfied	about equally satisfied and dissatisfied	moderately satisfied	almost never or never	almost always or never	very low or none at all	No	health provider cannot help me	N/A	N/A	3.6	3.6	5.4	3.6	4	6	26.2	no		no
19	28	18-29	married	Christianity	basic	employed	Self-employed	trader	Trader		2	2	2	2	urban	gynaecological OPD	A few times (less than half the time)	low	sometimes (about half the time)	moderate	moderate confidence	sometimes (about half the time)	sometimes (about half the time)	difficult	a few times (less than half the time)	difficult	sometimes (about half the time)	slightly difficult	about equally satisfied and dissatisfied	very satisfied	moderately satisfied	moderately satisfied	almost never or never	almost always or never	very low or none at all	No	don't know is a medical condition	N/A	N/A	2.4	3.6	3.3	4	5.2	6	24.5	no		no
124	30	30-39	married	Christianity	basic	employed	Self-employed	trader	Trader		4	4	3 and above	3 and above	rural	gynaecological OPD	Sometimes (about half the time)	moderate	sometimes (about half the time)	moderate	moderate confidence	sometimes (about half the time)	Most times (more than half the time)	slightly difficult	Most times (more than half the time)	not difficult	sometimes (about half the time)	difficult	about equally satisfied and dissatisfied	about equally satisfied and dissatisfied	about equally satisfied and dissatisfied	moderately satisfied	a few times(less than half the time)	Most times (more than half the time)	low	No	thought it was normal	N/A	N/A	3.6	3.6	5.1	3.6	4	4	23.9	no		no
77	32	30-39	married	Christianity	basic	employed	Self-employed	hairdressing	Artisan		3	5	3 and above	3 and above	urban	gynaecological OPD	A few times (less than half the time)	low	sometimes (about half the time)	moderate	moderate confidence	sometimes (about half the time)	almost always or never	not difficult	Most times (more than half the time)	not difficult	a few times (less than half the time)	difficult	about equally satisfied and dissatisfied	about equally satisfied and dissatisfied	moderately satisfied	moderately satisfied	almost never or never	almost always or never	very low or none at all	No		N/A	N/A	2.4	3.6	5.7	3.2	4.4	6	25.3	no		no
47	35	30-39	married	Christianity	basic	employed	Self-employed	seamtress	Artisan		0	1	0	1	urban	gynaecological OPD	Sometimes (about half the time)	moderate	sometimes (about half the time)	moderate	moderate confidence	sometimes (about half the time)	sometimes (about half the time)	slightly difficult	sometimes (about half the time)	slightly difficult	sometimes (about half the time)	slightly difficult	about equally satisfied and dissatisfied	about equally satisfied and dissatisfied	moderately dissatisfied	about equally satisfied and dissatisfied	almost never or never	almost always or never	low	No	don't know is a medical condition	N/A	N/A	3.6	3.6	4.2	4	3.2	5.6	24.2	no		no
138	20	18-29	single	Christianity	high school	unemployed					0	0	0	0	urban	gynaecological OPD	Sometimes (about half the time)	moderate	Most times (more than half the time)	high	high confidence	sometimes (about half the time)	Most times (more than half the time)	not difficult	sometimes (about half the time)	not difficult	sometimes (about half the time)	difficult	about equally satisfied and dissatisfied	about equally satisfied and dissatisfied	moderately satisfied	very satisfied	Most times (more than half the time)	sometimes (about half the time)	moderate	No		N/A	N/A	3.6	4.5	5.1	3.6	4.8	3.2	24.8	no		no
144	20	18-29	cohabiting	Christianity	basic	unemployed					0	0	0	0	rural	gynaecological OPD	Sometimes (about half the time)	moderate	sometimes (about half the time)	moderate	moderate confidence	sometimes (about half the time)	Most times (more than half the time)	slightly difficult	Most times (more than half the time)	not difficult	sometimes (about half the time)	slightly difficult	about equally satisfied and dissatisfied	moderately satisfied	moderately satisfied	moderately satisfied	sometimes (about half the time)	Most times (more than half the time)	high	No	time constraints	N/A	N/A	3.6	3.6	5.1	4	4.8	2.8	23.9	no		no
28	18	18-29	married	Christianity	basic	unemployed					1	0	1	0	urban	gynaecological OPD	Sometimes (about half the time)	moderate	a few times (less than half the time)	moderate	moderate confidence	sometimes (about half the time)	sometimes (about half the time)	not difficult	Most times (more than half the time)	not difficult	sometimes (about half the time)	slightly difficult	about equally satisfied and dissatisfied	about equally satisfied and dissatisfied	about equally satisfied and dissatisfied	about equally satisfied and dissatisfied	a few times(less than half the time)	a few times(less than half the time)	low	No	don't know is a medical condition	N/A	N/A	3.6	3.3	5.1	4	3.6	4.8	24.4	no		no
151	21	18-29	cohabiting	Christianity	basic	unemployed					0	0	0	0	urban	gynaecological OPD	Sometimes (about half the time)	moderate	Most times (more than half the time)	high	high confidence	sometimes (about half the time)	Most times (more than half the time)	not difficult	sometimes (about half the time)	not difficult	sometimes (about half the time)	difficult	about equally satisfied and dissatisfied	about equally satisfied and dissatisfied	moderately satisfied	about equally satisfied and dissatisfied	Most times (more than half the time)	Most times (more than half the time)	moderate	No	don't know is a medical condition	N/A	N/A	3.6	4.5	5.1	3.6	4	2.8	23.6	no		no
154	22	18-29	single	Christianity	high school	unemployed					0	0	0	0	urban	gynaecological OPD	Sometimes (about half the time)	moderate	Most times (more than half the time)	high	high confidence	sometimes (about half the time)	Most times (more than half the time)	not difficult	sometimes (about half the time)	not difficult	sometimes (about half the time)	difficult	about equally satisfied and dissatisfied	about equally satisfied and dissatisfied	moderately satisfied	very satisfied	Most times (more than half the time)	sometimes (about half the time)	moderate	No	thought it was normal	N/A	N/A	3.6	4.5	5.1	3.6	4.8	3.2	24.8	no		no
118	32	30-39	single	Christianity	tertiary	employed	employed	physician	Professional	2500	1	1	1	1	urban	gynaecological OPD	A few times (less than half the time)	moderate	sometimes (about half the time)	moderate	high confidence	sometimes (about half the time)	sometimes (about half the time)	slightly difficult	sometimes (about half the time)	slightly difficult	sometimes (about half the time)	slightly difficult	about equally satisfied and dissatisfied	moderately satisfied	about equally satisfied and dissatisfied	about equally satisfied and dissatisfied	sometimes (about half the time)	sometimes (about half the time)	moderate	No	time constraints	N/A	N/A	3	3.9	4.2	4	4	3.6	22.7	yes	mild	yes
71	44	40 and above	married	Christianity	basic	employed	Self-employed	seamtress	Artisan		3	2	3 and above	2	rural	gynaecological OPD	A few times (less than half the time)	low	sometimes (about half the time)	moderate	moderate confidence	Most times (more than half the time)	almost never or never	extremely difficult or impossible	almost never or never	very difficult	sometimes (about half the time)	slightly difficult	about equally satisfied and dissatisfied	moderately satisfied	about equally satisfied and dissatisfied	about equally satisfied and dissatisfied	a few times(less than half the time)	a few times(less than half the time)	low	No	health provider cannot help me	N/A	N/A	2.4	3.9	1.5	4	4	4.8	20.6	yes	mild	yes
58	27	18-29	married	Christianity	tertiary	employed	employed	teaching	Trader	1000	1	1	1	1	rural	gynaecological OPD	Sometimes (about half the time)	moderate	sometimes (about half the time)	high	high confidence	sometimes (about half the time)	Most times (more than half the time)	very difficult	almost never or never	extremely difficult or impossible	sometimes (about half the time)	slightly difficult	moderately satisfied	moderately satisfied	moderately satisfied	moderately satisfied	a few times(less than half the time)	a few times(less than half the time)	low	No	don't know is a medical condition	N/A	N/A	3.6	4.2	2.4	4.4	4.8	4.8	24.2	no		no
100	40	40 and above	married	Christianity	tertiary	employed	employed	typist	Semi-professional	500	0	1	0	1	urban	gynaecological OPD	Sometimes (about half the time)	moderate	sometimes (about half the time)	high	high confidence	sometimes (about half the time)	a few times (less than half the time)	very difficult	Most times (more than half the time)	very difficult	Most times (more than half the time)	very difficult	moderately satisfied	very satisfied	about equally satisfied and dissatisfied	about equally satisfied and dissatisfied	a few times(less than half the time)	a few times(less than half the time)	low	No	don't know is a medical condition	N/A	N/A	3.6	4.2	3	4	4.4	4.8	24	no		no
139	25	18-29	married	Christianity	tertiary	employed	employed	teacher	Trader		2	2	2	2	rural	gynaecological OPD	Sometimes (about half the time)	moderate	Most times (more than half the time)	high	high confidence	Most times (more than half the time)	Most times (more than half the time)	not difficult	Most times (more than half the time)	slightly difficult	a few times (less than half the time)	very difficult	moderately dissatisfied	moderately satisfied	moderately satisfied	about equally satisfied and dissatisfied	a few times(less than half the time)	a few times(less than half the time)	low	Yes				3.6	4.8	5.1	2.4	4.4	4.8	25.1	no		no
29	32	30-39	married	Christianity	tertiary	employed	employed	teaching	Trader		0	0	0	0	urban	gynaecological OPD	Sometimes (about half the time)	high	sometimes (about half the time)	moderate	moderate confidence	sometimes (about half the time)	almost always or never	not difficult	Most times (more than half the time)	not difficult	sometimes (about half the time)	slightly difficult	moderately satisfied	about equally satisfied and dissatisfied	moderately dissatisfied	moderately satisfied	a few times(less than half the time)	a few times(less than half the time)	low	No	health provider cannot help me	N/A	N/A	4.2	3.6	5.7	4.4	3.6	4.8	26.3	no		no
106	30	30-39	married	Christianity	tertiary	employed	employed	nurse	Professional		1	1	1	1	urban	gynaecological OPD	Sometimes (about half the time)	high	sometimes (about half the time)	high	very high confidence	sometimes (about half the time)	a few times (less than half the time)	difficult	sometimes (about half the time)	slightly difficult	sometimes (about half the time)	slightly difficult	about equally satisfied and dissatisfied	moderately satisfied	about equally satisfied and dissatisfied	very dissatisfied	almost never or never	a few times(less than half the time)	low	No		N/A	N/A	4.2	4.5	3.6	4	3.2	5.2	24.7	no		no
163	22	18-29	married	Christianity	high school	employed	employed	photograher	Professional		0	0	0	0	urban	gynaecological OPD	Sometimes (about half the time)	moderate	almost always or never	very high	high confidence	sometimes (about half the time)	a few times (less than half the time)	slightly difficult	sometimes (about half the time)	slightly difficult	Most times (more than half the time)	difficult	very satisfied	moderately satisfied	moderately satisfied	about equally satisfied and dissatisfied	almost always or always	sometimes (about half the time)	moderate	No	thought it was normal	N/A	N/A	3.6	5.1	3.9	4.8	4.4	2.8	24.6	no		no
54	26	18-29	single	Christianity	tertiary	employed	employed				0	0	0	0	urban	gynaecological OPD	Sometimes (about half the time)	moderate	sometimes (about half the time)	moderate	moderate confidence	sometimes (about half the time)	Most times (more than half the time)	slightly difficult	Most times (more than half the time)	slightly difficult	Most times (more than half the time)	slightly difficult	very satisfied	very satisfied	moderately satisfied	moderately satisfied	sometimes (about half the time)	sometimes (about half the time)	low	Yes		N/A	N/A	3.6	3.6	4.8	5.2	5.2	4	26.4	no		no
179	29	18-29	married	Christianity	basic	employed	Self-employed	tarder	Trader		1	1	1	1	urban	gynaecological OPD	Sometimes (about half the time)	moderate	Most times (more than half the time)	high	high confidence	Most times (more than half the time)	almost never or never	extremely difficult or impossible	almost never or never	difficult	sometimes (about half the time)	difficult	moderately satisfied	moderately satisfied	moderately satisfied	about equally satisfied and dissatisfied	almost never or never	almost always or never	very low or none at all	No		N/A	N/A	3.6	4.8	1.8	4	4.4	6	24.6	no		no
33	31	30-39	married	Christianity	basic	employed	Self-employed	trader	Trader		1	2	1	2	urban	gynaecological OPD	Sometimes (about half the time)	low	sometimes (about half the time)	moderate	moderate confidence	sometimes (about half the time)	sometimes (about half the time)	not difficult	Most times (more than half the time)	not difficult	sometimes (about half the time)	slightly difficult	moderately satisfied	moderately satisfied	about equally satisfied and dissatisfied	moderately satisfied	a few times(less than half the time)	a few times(less than half the time)	low	No	don't know is a medical condition	N/A	N/A	3	3.6	5.1	4.4	4.4	4.8	25.3	no		no
90	49	40 and above	married	Christianity	high school	employed	Self-employed	seamtress	Artisan		2	4	2	3 and above	urban	gynaecological OPD	A few times (less than half the time)	low	sometimes (about half the time)	high	high confidence	sometimes (about half the time)	Most times (more than half the time)	not difficult	sometimes (about half the time)	not difficult	a few times (less than half the time)	difficult	about equally satisfied and dissatisfied	moderately satisfied	moderately satisfied	moderately satisfied	sometimes (about half the time)	sometimes (about half the time)	low	No		N/A	N/A	2.4	4.2	5.1	3.2	4.8	4	23.7	no		no
123	23	18-29	married	Christianity	basic	employed	Self-employed	seamtress	Artisan		0	0	0	0	rural	gynaecological OPD	Sometimes (about half the time)	moderate	sometimes (about half the time)	moderate	moderate confidence	sometimes (about half the time)	sometimes (about half the time)	slightly difficult	sometimes (about half the time)	slightly difficult	sometimes (about half the time)	slightly difficult	about equally satisfied and dissatisfied	about equally satisfied and dissatisfied	moderately satisfied	about equally satisfied and dissatisfied	a few times(less than half the time)	a few times(less than half the time)	low	No	thought it was normal	N/A	N/A	3.6	3.6	4.2	4	4	4.8	24.2	no		no
130	20	18-29	single	Christianity	tertiary	unemployed		student	Student		0	0	0	0	urban	gynaecological OPD	most times (more than half the time)	high	sometimes (about half the time)	high	high confidence	sometimes (about half the time)	sometimes (about half the time)	difficult	sometimes (about half the time)	difficult	sometimes (about half the time)	slightly difficult	moderately satisfied	moderately satisfied	about equally satisfied and dissatisfied	about equally satisfied and dissatisfied	sometimes (about half the time)	sometimes (about half the time)	moderate	No	thought it was normal	N/A	N/A	4.8	4.2	3.6	4.4	4	3.6	24.6	no		no
88	25	18-29	married	Christianity	high school	unemployed		apprentice	Artisan		0	0	0	0	urban	gynaecological OPD	Sometimes (about half the time)	low	sometimes (about half the time)	moderate	high confidence	Most times (more than half the time)	Most times (more than half the time)	not difficult	almost always or never	not difficult	sometimes (about half the time)	not difficult	moderately satisfied	very satisfied	very satisfied	moderately satisfied	almost always or always	Most times (more than half the time)	moderate	Yes	N/A	general practitioner	condition is causing emotional strains	3	4.2	5.7	4.8	5.6	2.4	25.7	no		no
38	20	18-29	cohabiting	Christianity	basic	unemployed		appretice	Artisan		0	0	0	0	rural	gynaecological OPD	most times (more than half the time)	moderate	sometimes (about half the time)	moderate	moderate confidence	sometimes (about half the time)	sometimes (about half the time)	not difficult	Most times (more than half the time)	not difficult	a few times (less than half the time)	slightly difficult	about equally satisfied and dissatisfied	about equally satisfied and dissatisfied	about equally satisfied and dissatisfied	moderately satisfied	sometimes (about half the time)	sometimes (about half the time)	low	No	don't know is a medical condition	N/A	N/A	4.2	3.6	5.1	3.6	4	4	24.5	no		no
177	25	18-29	single	Christianity	no education	unemployed					1	3	1	3 and above	urban	gynaecological OPD	A few times (less than half the time)	moderate	sometimes (about half the time)	high	high confidence	sometimes (about half the time)	Most times (more than half the time)	not difficult	almost always or never	not difficult	sometimes (about half the time)	difficult	moderately dissatisfied	moderately satisfied	moderately satisfied	moderately satisfied	a few times(less than half the time)	a few times(less than half the time)	low	No	thought it was normal	N/A	N/A	3	4.2	5.7	3.2	4.8	4.8	25.7	no		no
92	32	30-39	married	Christianity	tertiary	employed	employed	accountant	Professional	2000	4	2	3 and above	2	urban	gynaecological OPD	most times (more than half the time)	high	Most times (more than half the time)	high	high confidence	Most times (more than half the time)	Most times (more than half the time)	slightly difficult	a few times (less than half the time)	not difficult	Most times (more than half the time)	difficult	about equally satisfied and dissatisfied	moderately satisfied	about equally satisfied and dissatisfied	moderately satisfied	almost always or always	almost always or always	high	No	don't know is a medical condition	N/A	N/A	4.8	4.8	4.5	4	4.4	1.6	24.1	no		no
53	33	30-39	married	Christianity	tertiary	employed	employed	teacher	Trader	1600	2	2	2	2	urban	gynaecological OPD	Sometimes (about half the time)	moderate	sometimes (about half the time)	high	high confidence	Most times (more than half the time)	almost always or never	not difficult	sometimes (about half the time)	not difficult	sometimes (about half the time)	slightly difficult	about equally satisfied and dissatisfied	about equally satisfied and dissatisfied	moderately satisfied	about equally satisfied and dissatisfied	almost never or never	almost always or never	very low or none at all	No		N/A	N/A	3.6	4.5	5.4	4	4	6	27.5	no		no
25	33	30-39	married	Christianity	tertiary	employed	employed	nursing	Professional	1600	5	4	3 and above	3 and above	urban	gynaecological OPD	Sometimes (about half the time)	moderate	Most times (more than half the time)	high	high confidence	Most times (more than half the time)	almost always or never	not difficult	almost always or never	not difficult	almost always or never	not difficult	very satisfied	very satisfied	very satisfied	very satisfied	almost never or never	a few times(less than half the time)	high	Yes		N/A	N/A	3.6	4.8	6	6	6	4.4	30.8	no		no
116	30	30-39	married	Christianity	tertiary	employed	employed	nurse	Professional	1600	3	2	3 and above	2	urban	gynaecological OPD	most times (more than half the time)	high	Most times (more than half the time)	very high	very high confidence	sometimes (about half the time)	Most times (more than half the time)	not difficult	Most times (more than half the time)	not difficult	Most times (more than half the time)	slightly difficult	moderately satisfied	moderately satisfied	moderately satisfied	moderately satisfied	a few times(less than half the time)	a few times(less than half the time)	did not attempt intercourse	No		N/A	N/A	4.8	5.1	5.4	4.8	4.8	3.2	28.1	no		no
162	34	30-39	married	Christianity	tertiary	employed	employed	teaching	Trader	1300	2	2	2	2	urban	gynaecological OPD	most times (more than half the time)	moderate	Most times (more than half the time)	high	high confidence	sometimes (about half the time)	Most times (more than half the time)	slightly difficult	sometimes (about half the time)	difficult	sometimes (about half the time)	slightly difficult	moderately satisfied	moderately satisfied	moderately dissatisfied	moderately dissatisfied	a few times(less than half the time)	a few times(less than half the time)	moderate	No	thought it was normal	N/A	N/A	4.2	4.5	4.2	4.4	3.2	4.4	24.9	no		no
104	29	18-29	married	Christianity	tertiary	employed	employed	teacher	Trader		2	5	2	3 and above	urban	gynaecological OPD	Sometimes (about half the time)	moderate	sometimes (about half the time)	very high	very high confidence	almost always or never	Most times (more than half the time)	not difficult	Most times (more than half the time)	not difficult	almost always or never	not difficult	very satisfied	very satisfied	very satisfied	very satisfied	almost never or never	a few times(less than half the time)	very low or none at all	No		N/A	N/A	3.6	5.4	5.4	6	6	5.6	32	no		no
36	26	18-29	married	Christianity	tertiary	employed	employed	secretary	Semi-professional		1	1	1	1	urban	gynaecological OPD	most times (more than half the time)	moderate	sometimes (about half the time)	moderate	moderate confidence	sometimes (about half the time)	Most times (more than half the time)	not difficult	Most times (more than half the time)	not difficult	sometimes (about half the time)	slightly difficult	moderately satisfied	about equally satisfied and dissatisfied	about equally satisfied and dissatisfied	moderately satisfied	sometimes (about half the time)	a few times(less than half the time)	moderate	No		N/A	N/A	4.2	3.6	5.4	4.4	4	4	25.6	no		no
37	31	30-39	married	Christianity	tertiary	employed	employed	midwife	Professional		0	10	0	3 and above	urban	gynaecological OPD	Sometimes (about half the time)	moderate	sometimes (about half the time)	moderate	high confidence	Most times (more than half the time)	almost always or never	slightly difficult	sometimes (about half the time)	slightly difficult	almost always or never	not difficult	very dissatisfied	very satisfied	very satisfied	very satisfied	a few times(less than half the time)	a few times(less than half the time)	very low or none at all	No				3.6	4.2	4.8	4.4	6	5.2	28.2	no		no
94	23	18-29	cohabiting	Christianity	basic	employed	Self-employed	trader	Trader		1	1	1	1	urban	gynaecological OPD	Sometimes (about half the time)	low	Most times (more than half the time)	moderate	high confidence	Most times (more than half the time)	almost always or never	slightly difficult	almost always or never	slightly difficult	Most times (more than half the time)	slightly difficult	moderately satisfied	moderately satisfied	moderately satisfied	moderately satisfied	a few times(less than half the time)	a few times(less than half the time)	low	No		N/A	N/A	3	4.5	5.4	4.8	4.8	4.8	27.3	no		no
87	25	18-29	married	Christianity	basic	employed	Self-employed	trader	Trader		2	2	2	2	rural	gynaecological OPD	A few times (less than half the time)	low	sometimes (about half the time)	moderate	high confidence	Most times (more than half the time)	almost always or never	not difficult	Most times (more than half the time)	not difficult	Most times (more than half the time)	slightly difficult	about equally satisfied and dissatisfied	very satisfied	moderately satisfied	moderately satisfied	almost never or never	almost always or never	very low or none at all	No	don't know is a medical condition	N/A	N/A	2.4	4.2	5.7	4.4	5.2	6	27.9	no		no
141	37	30-39	married	Christianity	high school	employed	Self-employed	seamtress	Artisan		1	1	1	1	urban	gynaecological OPD	Sometimes (about half the time)	moderate	sometimes (about half the time)	high	moderate confidence	Most times (more than half the time)	Most times (more than half the time)	not difficult	a few times (less than half the time)	not difficult	sometimes (about half the time)	slightly difficult	moderately satisfied	very satisfied	moderately satisfied	moderately satisfied	almost never or never	almost always or never	very low or none at all	No		N/A	N/A	3.6	4.2	4.8	4.4	5.2	6	28.2	no		no
119	22	18-29	single	Christianity	tertiary	unemployed		student	Student		0	0	0	0	urban	gynaecological OPD	Almost never or never	very high	almost always or never	very high	very high confidence	almost always or never	almost always or never	not difficult	almost always or never	not difficult	sometimes (about half the time)	slightly difficult	moderately satisfied	very satisfied	very satisfied	very satisfied	almost never or never	almost always or never	very low or none at all	Yes		N/A	N/A	3.6	6	6	4.4	6	6	32	no		no
160	23	18-29	single	Christianity	tertiary	unemployed		student	Student		0	0	0	0	urban	gynaecological OPD	most times (more than half the time)	moderate	sometimes (about half the time)	moderate	moderate confidence	Most times (more than half the time)	almost always or never	not difficult	almost always or never	not difficult	a few times (less than half the time)	difficult	moderately dissatisfied	moderately satisfied	moderately satisfied	moderately satisfied	almost never or never	a few times(less than half the time)	low	No		N/A	N/A	4.2	3.9	6	2.8	4.8	5.2	26.9	no		no
137	22	18-29	single	Others	tertiary	unemployed		student	Student		0	0	0	0	urban	gynaecological OPD	most times (more than half the time)	high	Most times (more than half the time)	high	high confidence	Most times (more than half the time)	almost always or never	not difficult	almost always or never	slightly difficult	Most times (more than half the time)	slightly difficult	moderately satisfied	about equally satisfied and dissatisfied	about equally satisfied and dissatisfied	about equally satisfied and dissatisfied	almost never or never	almost always or never	very low or none at all	No		N/A	N/A	4.8	4.8	5.7	4.8	3.6	6	29.7	no		no
143	21	18-29	single	Christianity	tertiary	unemployed		student	Student		0	0	0	0	urban	gynaecological OPD	Sometimes (about half the time)	moderate	Most times (more than half the time)	high	moderate confidence	almost always or never	almost always or never	not difficult	sometimes (about half the time)	difficult	almost always or never	not difficult	very satisfied	moderately satisfied	about equally satisfied and dissatisfied	moderately satisfied	a few times(less than half the time)	a few times(less than half the time)	low	No	thought it was normal	N/A	N/A	3.6	4.8	4.8	6	4.4	4.8	28.4	no		no
149	22	18-29	single	Christianity	tertiary	unemployed		student	Student		0	0	0	0	urban	gynaecological OPD	Sometimes (about half the time)	moderate	Most times (more than half the time)	high	moderate confidence	Most times (more than half the time)	almost always or never	not difficult	Most times (more than half the time)	not difficult	a few times (less than half the time)	difficult	very satisfied	moderately satisfied	very satisfied	very satisfied	sometimes (about half the time)	sometimes (about half the time)	low	No	thought it was normal	N/A	N/A	3.6	4.5	5.7	4	5.6	4	27.4	no		no
60	28	18-29	married	Christianity	tertiary	unemployed					0	0	0	0	urban	gynaecological OPD	Sometimes (about half the time)	low	Most times (more than half the time)	moderate	moderate confidence	sometimes (about half the time)	sometimes (about half the time)	difficult	sometimes (about half the time)	slightly difficult	sometimes (about half the time)	difficult	moderately satisfied	moderately satisfied	about equally satisfied and dissatisfied	about equally satisfied and dissatisfied	sometimes (about half the time)	almost always or never	low	No		N/A	N/A	3	3.9	3.9	4	4	4.8	23.6	no		no
127	18	18-29	single	Islam	basic	unemployed					1	0	1	0	urban	gynaecological OPD	Sometimes (about half the time)	moderate	Most times (more than half the time)	high	high confidence	Most times (more than half the time)	Most times (more than half the time)	not difficult	Most times (more than half the time)	not difficult	Most times (more than half the time)	not difficult	very satisfied	moderately satisfied	moderately satisfied	about equally satisfied and dissatisfied	sometimes (about half the time)	a few times(less than half the time)	low	No		N/A	N/A	3.6	4.8	5.4	5.6	4.4	4.4	28.2	no		no
115	22	18-29	married	Islam	high school	unemployed					1	1	1	1	rural	gynaecological OPD	Sometimes (about half the time)	moderate	sometimes (about half the time)	high	moderate confidence	sometimes (about half the time)	Most times (more than half the time)	not difficult	Most times (more than half the time)	not difficult	sometimes (about half the time)	slightly difficult	about equally satisfied and dissatisfied	about equally satisfied and dissatisfied	moderately satisfied	about equally satisfied and dissatisfied	almost never or never	almost always or never	very low or none at all	No		N/A	N/A	3.6	3.9	5.4	4	4	6	26.9	no		no
74	26	18-29	single	Christianity	basic	unemployed					3	3	3 and above	3 and above	urban	gynaecological OPD	most times (more than half the time)	moderate	sometimes (about half the time)	high	moderate confidence	sometimes (about half the time)	Most times (more than half the time)	not difficult	Most times (more than half the time)	not difficult	sometimes (about half the time)	slightly difficult	about equally satisfied and dissatisfied	about equally satisfied and dissatisfied	moderately dissatisfied	moderately dissatisfied	almost never or never	almost always or never	very low or none at all	No		N/A	N/A	4.2	3.9	5.4	4	2.8	6	26.3	no		no
150	18	18-29	single	Christianity	no education	unemployed					1	0	1	0	rural	gynaecological OPD	Sometimes (about half the time)	moderate	sometimes (about half the time)	moderate	moderate confidence	Most times (more than half the time)	almost always or never	slightly difficult	sometimes (about half the time)	slightly difficult	sometimes (about half the time)	not difficult	moderately satisfied	very satisfied	moderately satisfied	moderately satisfied	almost never or never	a few times(less than half the time)	low	No	thought it was normal	N/A	N/A	3.6	3.9	4.8	4.8	5.2	5.2	27.5	no		no
180	30	30-39	married	Christianity	tertiary	employed	employed	administrator	Professional	2000	3	1	3 and above	1	urban	gynaecological OPD	most times (more than half the time)	moderate	sometimes (about half the time)	high	very high confidence	Most times (more than half the time)	almost always or never	not difficult	almost always or never	not difficult	Most times (more than half the time)	not difficult	very satisfied	very satisfied	very satisfied	very satisfied	almost never or never	almost always or never	very low or none at all	No		N/A	N/A	4.2	4.8	6	5.6	6	6	32.6	no		no
67	45	40 and above	married	Christianity	tertiary	employed	employed	teacher	Trader		2	1	2	1	urban	gynaecological OPD	most times (more than half the time)	high	Most times (more than half the time)	high	high confidence	Most times (more than half the time)	Most times (more than half the time)	not difficult	almost always or never	not difficult	sometimes (about half the time)	slightly difficult	about equally satisfied and dissatisfied	about equally satisfied and dissatisfied	about equally satisfied and dissatisfied	moderately satisfied	sometimes (about half the time)	almost always or never	very low or none at all	No	health provider cannot help me	N/A	N/A	4.8	4.8	5.7	4	4	5.2	28.5	no		no
172	30	30-39	married	Christianity	tertiary	employed	employed	teacher	Trader		3	1	3 and above	1	urban	general OPD	Sometimes (about half the time)	moderate	no sexual activity	no sexual activity	no sexual activity	no sexual activity	no sexual activity	sexual activity	no sexual activity	sexual activity	no sexual activity	sexual activity	no sexual activity	no sexual activity	very satisfied	moderately satisfied	did not attempt intercourse	did not attempt intercourse	did not attempt intercourse	No		N/A	N/A	3.6	0	0	0	3.6	0	7.2	yes	severe	yes
96	20	18-29	single	Christianity	tertiary	unemployed		student	Student	400	0	2	0	2	urban	general OPD	Almost never or never	low	no sexual activity	no sexual activity	no sexual activity	no sexual activity	no sexual activity	sexual activity	no sexual activity	sexual activity	no sexual activity	sexual activity	no sexual activity	no sexual activity	very dissatisfied	very dissatisfied	did not attempt intercourse	did not attempt intercourse	did not attempt intercourse	No	time constraints	N/A	N/A	1.8	0	0	0	0.8	0	2.6	yes	severe	yes
18	35	30-39	single	Christianity	tertiary	unemployed		student	Student	350	1	0	1	0	urban	general OPD	A few times (less than half the time)	moderate	no sexual activity	no sexual activity	no sexual activity	no sexual activity	no sexual activity	sexual activity	no sexual activity	sexual activity	no sexual activity	sexual activity	no sexual activity	no sexual activity	very dissatisfied	very dissatisfied	did not attempt intercourse	did not attempt intercourse	did not attempt intercourse	No		N/A	N/A	3	0	0	0	0.8	0	3.8	yes	severe	yes
111	30	30-39	married	Christianity	tertiary	employed	employed	bursar	Semi-professional	1600	0	4	0	3 and above	urban	general OPD	A few times (less than half the time)	low	sometimes (about half the time)	low	low confidence	a few times (less than half the time)	a few times (less than half the time)	very difficult	almost never or never	difficult	a few times (less than half the time)	difficult	moderately dissatisfied	about equally satisfied and dissatisfied	moderately dissatisfied	moderately dissatisfied	Most times (more than half the time)	almost always or always	high	Yes	N/A	general practitioner	condition is causing emotional strains	2.4	2.7	2.4	2.8	2.8	2	15.1	yes	moderate	yes
105	30	30-39	cohabiting	Islam	tertiary	employed	Self-employed	seamtress	Artisan		1	1	1	1	urban	general OPD	Almost never or never	low	a few times (less than half the time)	moderate	low confidence	sometimes (about half the time)	sometimes (about half the time)	very difficult	a few times (less than half the time)	slightly difficult	a few times (less than half the time)	slightly difficult	about equally satisfied and dissatisfied	moderately dissatisfied	moderately dissatisfied	moderately dissatisfied	Most times (more than half the time)	Most times (more than half the time)	very high	Yes	N/A	general practitioner	condition iscausing relationship/ marriage strains	1.8	3	3.3	3.6	2.4	2	16.1	yes	moderate	yes
61	29	18-29	single	Christianity	tertiary	unemployed		student	Student		0	0	0	0	urban	general OPD	Almost never or never	low	a few times (less than half the time)	low	moderate confidence	sometimes (about half the time)	almost never or never	very difficult	a few times (less than half the time)	difficult	almost never or never	very difficult	moderately dissatisfied	about equally satisfied and dissatisfied	moderately dissatisfied	about equally satisfied and dissatisfied	Most times (more than half the time)	sometimes (about half the time)	low	No	time constraints	N/A	N/A	1.8	3	2.4	2	3.2	3.6	16	yes	moderate	yes
86	62	40 and above	married	Christianity	basic	unemployed					2	2	2	2	rural	general OPD	Sometimes (about half the time)	low	a few times (less than half the time)	low	low confidence	almost never or never	almost never or never	extremely difficult or impossible	almost never or never	very difficult	a few times (less than half the time)	difficult	moderately dissatisfied	moderately dissatisfied	moderately dissatisfied	moderately dissatisfied	Most times (more than half the time)	a few times(less than half the time)	moderate	No	time constraints	N/A	N/A	3	2.1	1.5	2.8	2.4	3.6	15.4	yes	moderate	yes
170	39	30-39	married	Christianity	no education	employed	Self-employed	trader	Trader		5	5	3 and above	3 and above	rural	general OPD	Sometimes (about half the time)	moderate	sometimes (about half the time)	moderate	moderate confidence	sometimes (about half the time)	sometimes (about half the time)	difficult	sometimes (about half the time)	difficult	sometimes (about half the time)	difficult	about equally satisfied and dissatisfied	about equally satisfied and dissatisfied	about equally satisfied and dissatisfied	about equally satisfied and dissatisfied	sometimes (about half the time)	sometimes (about half the time)	moderate	No	don't know is a medical condition	N/A	N/A	3.6	3.6	3.6	3.6	3.6	3.6	21.6	yes	mild	yes
91	23	18-29	single	Christianity	tertiary	unemployed		student	Student		0	0	0	0	urban	general OPD	A few times (less than half the time)	moderate	no sexual activity	no sexual activity	no sexual activity	no sexual activity	no sexual activity	sexual activity	no sexual activity	sexual activity	no sexual activity	sexual activity	no sexual activity	no sexual activity	very dissatisfied	very dissatisfied	almost never or never	almost always or never	very low or none at all	No		N/A	N/A	3	0	0	0	0.8	6	9.8	yes	severe	yes
131	50	40 and above	married	Islam	basic	employed	Self-employed	trading	Trader		6	6	3 and above	3 and above	rural	general OPD	Almost never or never	low	a few times (less than half the time)	low	low confidence	a few times (less than half the time)	a few times (less than half the time)	slightly difficult	almost never or never	difficult	a few times (less than half the time)	difficult	moderately dissatisfied	moderately satisfied	moderately satisfied	moderately dissatisfied	sometimes (about half the time)	sometimes (about half the time)	moderate	No	don't know is a medical condition	N/A	N/A	1.8	2.4	3	2.8	4	3.6	17.6	yes	moderate	yes
56	23	18-29	single	Christianity	tertiary	unemployed		student	Student	400	0	1	0	1	urban	general OPD	A few times (less than half the time)	moderate	no sexual activity	moderate	low confidence	sometimes (about half the time)	no sexual activity	sexual activity	no sexual activity	sexual activity	no sexual activity	sexual activity	no sexual activity	no sexual activity	about equally satisfied and dissatisfied	about equally satisfied and dissatisfied	almost never or never	almost always or never	very low or none at all	No	time constraints	N/A	N/A	3	2.4	0	0	2.4	6	13.8	yes	moderate	yes
42	23	18-29	single	Christianity	high school	unemployed					0	0	0	0	urban	general OPD	A few times (less than half the time)	low	a few times (less than half the time)	moderate	moderate confidence	sometimes (about half the time)	a few times (less than half the time)	difficult	a few times (less than half the time)	difficult	a few times (less than half the time)	slightly difficult	moderately dissatisfied	about equally satisfied and dissatisfied	moderately satisfied	moderately satisfied	almost always or always	almost always or always	high	Yes	N/A	general practitioner	condition is causing emotional strains	2.4	3.3	3	3.2	4.4	1.6	17.9	yes	moderate	yes
117	30	30-39	cohabiting	Christianity	basic	employed	employed	teacher	Trader		2	2	2	2	urban	general OPD	Sometimes (about half the time)	low	sometimes (about half the time)	moderate	moderate confidence	a few times (less than half the time)	a few times (less than half the time)	difficult	sometimes (about half the time)	difficult	sometimes (about half the time)	difficult	about equally satisfied and dissatisfied	about equally satisfied and dissatisfied	about equally satisfied and dissatisfied	moderately dissatisfied	a few times(less than half the time)	a few times(less than half the time)	low	No	time constraints	N/A	N/A	3	3.3	3.3	3.6	3.2	4.8	21.2	yes	mild	yes
82	32	30-39	single	Christianity	basic	employed	employed	caterer	Artisan		0	0	0	0	urban	general OPD	Sometimes (about half the time)	low	sometimes (about half the time)	moderate	moderate confidence	a few times (less than half the time)	Most times (more than half the time)	slightly difficult	sometimes (about half the time)	difficult	sometimes (about half the time)	very difficult	moderately dissatisfied	about equally satisfied and dissatisfied	about equally satisfied and dissatisfied	moderately dissatisfied	sometimes (about half the time)	sometimes (about half the time)	moderate	No	time constraints	N/A	N/A	3	3.3	4.2	2.8	3.2	3.6	20.1	yes	mild	yes
80	38	30-39	married	Christianity	basic	employed	Self-employed	trader	Trader		4	4	3 and above	3 and above	rural	general OPD	Sometimes (about half the time)	low	a few times (less than half the time)	moderate	low confidence	sometimes (about half the time)	a few times (less than half the time)	very difficult	Most times (more than half the time)	slightly difficult	a few times (less than half the time)	slightly difficult	about equally satisfied and dissatisfied	about equally satisfied and dissatisfied	about equally satisfied and dissatisfied	moderately satisfied	Most times (more than half the time)	Most times (more than half the time)	moderate	Yes	N/A	general practitioner	advised to by relatives/freiends/pastor	3	3	3.6	3.6	4	2.8	20	yes	mild	yes
34	39	30-39	married	Christianity	basic	employed	Self-employed	trader	Trader		3	4	3 and above	3 and above	rural	general OPD	A few times (less than half the time)	low	a few times (less than half the time)	low	low confidence	sometimes (about half the time)	sometimes (about half the time)	difficult	sometimes (about half the time)	difficult	a few times (less than half the time)	difficult	moderately dissatisfied	moderately dissatisfied	about equally satisfied and dissatisfied	about equally satisfied and dissatisfied	almost never or never	almost always or never	very low or none at all	No	don't know is a medical condition	N/A	N/A	2.4	2.7	3.6	2.8	3.2	6	20.7	yes	mild	yes
133	21	18-29	single	Christianity	high school	unemployed					0	0	0	0	urban	general OPD	Sometimes (about half the time)	low	a few times (less than half the time)	moderate	low confidence	sometimes (about half the time)	a few times (less than half the time)	not difficult	almost never or never	slightly difficult	almost never or never	very difficult	moderately dissatisfied	about equally satisfied and dissatisfied	moderately dissatisfied	moderately dissatisfied	a few times(less than half the time)	a few times(less than half the time)	moderate	No	health provider cannot help me	N/A	N/A	3	3	3.6	2	2.8	4.4	18.8	yes	mild	yes
122	30	30-39	cohabiting	Christianity	high school	employed	employed	trader	Trader		2	2	2	2	urban	general OPD	A few times (less than half the time)	low	sometimes (about half the time)	low	low confidence	a few times (less than half the time)	a few times (less than half the time)	not difficult	Most times (more than half the time)	not difficult	sometimes (about half the time)	very difficult	moderately dissatisfied	moderately satisfied	moderately dissatisfied	moderately dissatisfied	sometimes (about half the time)	sometimes (about half the time)	low	No	don't know is a medical condition	N/A	N/A	2.4	2.7	4.8	2.8	3.2	4	19.9	yes	mild	yes
132	25	18-29	single	Christianity	tertiary	employed	employed	secretary	Semi-professional		2	0	2	0	urban	general OPD	A few times (less than half the time)	low	sometimes (about half the time)	moderate	moderate confidence	sometimes (about half the time)	Most times (more than half the time)	slightly difficult	Most times (more than half the time)	slightly difficult	Most times (more than half the time)	difficult	about equally satisfied and dissatisfied	about equally satisfied and dissatisfied	about equally satisfied and dissatisfied	about equally satisfied and dissatisfied	sometimes (about half the time)	sometimes (about half the time)	moderate	Yes	N/A	general practitioner	condition is causing emotional strains	2.4	3.6	4.8	4	3.6	3.6	22	yes	mild	yes
45	27	18-29	single	Christianity	high school	employed	employed	police	Professional		0	0	0	0	urban	general OPD	Sometimes (about half the time)	low	sometimes (about half the time)	moderate	moderate confidence	sometimes (about half the time)	sometimes (about half the time)	not difficult	Most times (more than half the time)	not difficult	a few times (less than half the time)	extremely difficult or impossible	moderately dissatisfied	moderately dissatisfied	moderately dissatisfied	about equally satisfied and dissatisfied	a few times(less than half the time)	sometimes (about half the time)	low	No	time constraints	N/A	N/A	3	3.6	5.1	2	2.8	4.4	20.9	yes	mild	yes
62	23	18-29	single	Christianity	high school	employed	employed	NGO	Professional		0	0	0	0	urban	general OPD	A few times (less than half the time)	moderate	a few times (less than half the time)	moderate	low confidence	a few times (less than half the time)	sometimes (about half the time)	difficult	sometimes (about half the time)	not difficult	a few times (less than half the time)	very difficult	moderately dissatisfied	about equally satisfied and dissatisfied	moderately dissatisfied	moderately dissatisfied	almost never or never	almost always or never	very low or none at all	No	don't know is a medical condition	N/A	N/A	3	2.7	4.2	2.4	2.8	6	21.1	yes	mild	yes
27	25	18-29	single	Christianity	tertiary	employed	Self-employed	student	Student		0	0	0	0	urban	general OPD	Sometimes (about half the time)	moderate	sometimes (about half the time)	moderate	moderate confidence	sometimes (about half the time)	sometimes (about half the time)	not difficult	a few times (less than half the time)	slightly difficult	a few times (less than half the time)	slightly difficult	moderately dissatisfied	about equally satisfied and dissatisfied	about equally satisfied and dissatisfied	about equally satisfied and dissatisfied	a few times(less than half the time)	a few times(less than half the time)	low	No	don't know is a medical condition	N/A	N/A	3.6	3.6	4.2	3.2	3.6	4.8	23	yes	mild	yes
164	30	30-39	married	Christianity	high school	employed	Self-employed	trader	Trader		2	3	2	3 and above	urban	general OPD	Sometimes (about half the time)	moderate	sometimes (about half the time)	moderate	moderate confidence	sometimes (about half the time)	sometimes (about half the time)	slightly difficult	Most times (more than half the time)	difficult	sometimes (about half the time)	difficult	moderately dissatisfied	about equally satisfied and dissatisfied	about equally satisfied and dissatisfied	moderately dissatisfied	sometimes (about half the time)	a few times(less than half the time)	low	No	time constraints	N/A	N/A	3.6	3.6	4.2	3.2	3.2	4.4	22.2	yes	mild	yes
13	35	30-39	married	Christianity	basic	employed	Self-employed	trader	Trader		3	3	3 and above	3 and above	urban	general OPD	A few times (less than half the time)	low	a few times (less than half the time)	moderate	low confidence	sometimes (about half the time)	Most times (more than half the time)	not difficult	Most times (more than half the time)	slightly difficult	a few times (less than half the time)	slightly difficult	moderately dissatisfied	moderately dissatisfied	about equally satisfied and dissatisfied	moderately dissatisfied	a few times(less than half the time)	a few times(less than half the time)	low	No	don't know is a medical condition	N/A	N/A	2.4	3	5.1	3.2	2.8	4.8	21.3	yes	mild	yes
134	30	30-39	married	Christianity	high school	employed	Self-employed	trader	Trader		1	2	1	2	urban	general OPD	Sometimes (about half the time)	moderate	sometimes (about half the time)	moderate	moderate confidence	sometimes (about half the time)	sometimes (about half the time)	difficult	sometimes (about half the time)	difficult	sometimes (about half the time)	difficult	about equally satisfied and dissatisfied	about equally satisfied and dissatisfied	about equally satisfied and dissatisfied	moderately satisfied	sometimes (about half the time)	a few times(less than half the time)	low	No	thought it was normal	N/A	N/A	3.6	3.6	3.6	3.6	4	4.4	22.8	yes	mild	yes
135	32	30-39	married	Christianity	high school	employed	Self-employed	seamtress	Artisan		4	4	3 and above	3 and above	urban	general OPD	A few times (less than half the time)	low	sometimes (about half the time)	moderate	low confidence	sometimes (about half the time)	sometimes (about half the time)	difficult	sometimes (about half the time)	difficult	sometimes (about half the time)	difficult	about equally satisfied and dissatisfied	about equally satisfied and dissatisfied	about equally satisfied and dissatisfied	moderately satisfied	a few times(less than half the time)	a few times(less than half the time)	low	No		N/A	N/A	2.4	3.3	3.6	3.6	4	4.8	21.7	yes	mild	yes
175	26	18-29	single	Christianity	basic	employed	Self-employed	hairdresing	Artisan		0	0	0	0	rural	general OPD	almost always or always	moderate	Most times (more than half the time)	moderate	moderate confidence	sometimes (about half the time)	a few times (less than half the time)	difficult	sometimes (about half the time)	difficult	a few times (less than half the time)	slightly difficult	moderately dissatisfied	about equally satisfied and dissatisfied	about equally satisfied and dissatisfied	about equally satisfied and dissatisfied	a few times(less than half the time)	Most times (more than half the time)	high	No	don't know is a medical condition	N/A	N/A	4.8	3.9	3.3	3.2	3.6	3.2	22	yes	mild	yes
153	35	30-39	married	Christianity	high school	employed	Self-employed	seamtress	Artisan		2	3	2	3 and above	rural	general OPD	Sometimes (about half the time)	moderate	a few times (less than half the time)	low	low confidence	a few times (less than half the time)	sometimes (about half the time)	difficult	sometimes (about half the time)	difficult	sometimes (about half the time)	difficult	about equally satisfied and dissatisfied	moderately satisfied	moderately satisfied	moderately satisfied	a few times(less than half the time)	a few times(less than half the time)	low	No	thought it was normal	N/A	N/A	3.6	2.4	3.6	3.6	4.8	4.8	22.8	yes	mild	yes
11	18	18-29	single	Christianity	basic	employed	Self-employed				0	0	0	0	urban	general OPD	A few times (less than half the time)	low	sometimes (about half the time)	low	low confidence	a few times (less than half the time)	sometimes (about half the time)	slightly difficult	sometimes (about half the time)	difficult	sometimes (about half the time)	difficult	about equally satisfied and dissatisfied	about equally satisfied and dissatisfied	about equally satisfied and dissatisfied	moderately satisfied	almost always or always	almost always or always	high	Yes	N/A	herbalist	condition is causing emotional strains	2.4	2.7	3.9	3.6	4	1.6	18.2	yes	mild	yes
165	32	30-39	married	Christianity	high school	unemployed					3	2	3 and above	2	urban	general OPD	Sometimes (about half the time)	moderate	sometimes (about half the time)	low	low confidence	sometimes (about half the time)	Most times (more than half the time)	slightly difficult	Most times (more than half the time)	slightly difficult	sometimes (about half the time)	very difficult	about equally satisfied and dissatisfied	moderately dissatisfied	moderately dissatisfied	about equally satisfied and dissatisfied	a few times(less than half the time)	a few times(less than half the time)	low	No	don't know is a medical condition	N/A	N/A	3.6	3	4.8	3.2	2.8	4.8	22.2	yes	mild	yes
159	37	30-39	cohabiting	Christianity	basic	employed	Self-employed	teacher	Trader		2	2	2	2	urban	general OPD	A few times (less than half the time)	moderate	Most times (more than half the time)	low	moderate confidence	sometimes (about half the time)	sometimes (about half the time)	difficult	sometimes (about half the time)	difficult	sometimes (about half the time)	difficult	about equally satisfied and dissatisfied	about equally satisfied and dissatisfied	moderately satisfied	about equally satisfied and dissatisfied	a few times(less than half the time)	almost always or never	very low or none at all	No	don't know is a medical condition	N/A	N/A	3	3.6	3.6	3.6	4	5.6	23.4	no		no
24	24	18-29	single	Christianity	basic	employed	Self-employed	trader	Trader		1	0	1	0	rural	general OPD	Sometimes (about half the time)	moderate	sometimes (about half the time)	moderate	moderate confidence	sometimes (about half the time)	sometimes (about half the time)	slightly difficult	Most times (more than half the time)	slightly difficult	a few times (less than half the time)	not difficult	moderately dissatisfied	moderately satisfied	moderately dissatisfied	moderately dissatisfied	a few times(less than half the time)	a few times(less than half the time)	low	No	don't know is a medical condition	N/A	N/A	3.6	3.6	4.5	3.6	3.2	4.8	23.3	no		no
9	19	18-29	single	Christianity	high school	unemployed		student	Student		0	0	0	0	urban	general OPD	A few times (less than half the time)	low	sometimes (about half the time)	high	high confidence	Most times (more than half the time)	sometimes (about half the time)	difficult	sometimes (about half the time)	difficult	sometimes (about half the time)	difficult	about equally satisfied and dissatisfied	about equally satisfied and dissatisfied	moderately dissatisfied	moderately satisfied	almost never or never	almost always or never	very low or none at all	No	don't know is a medical condition	N/A	N/A	2.4	4.5	3.6	3.6	3.6	6	23.7	no		no
81	45	40 and above	married	Others	no education	employed	Self-employed	farmer	Farmer		5	5	3 and above	3 and above	rural	general OPD	Almost never or never	very low or none at all	a few times (less than half the time)	moderate	moderate confidence	sometimes (about half the time)	sometimes (about half the time)	slightly difficult	Most times (more than half the time)	not difficult	sometimes (about half the time)	slightly difficult	about equally satisfied and dissatisfied	about equally satisfied and dissatisfied	about equally satisfied and dissatisfied	about equally satisfied and dissatisfied	almost never or never	almost always or never	very low or none at all	No	don't know is a medical condition	N/A	referred from a formal healthcare personnel	1.2	3.3	4.8	4	3.6	6	22.9	yes	mild	yes
6	46	40 and above	married	Christianity	basic	employed	Self-employed	trader	Trader		2	3	2	3 and above	rural	general OPD	Sometimes (about half the time)	moderate	sometimes (about half the time)	moderate	moderate confidence	Most times (more than half the time)	sometimes (about half the time)	difficult	sometimes (about half the time)	slightly difficult	sometimes (about half the time)	slightly difficult	about equally satisfied and dissatisfied	about equally satisfied and dissatisfied	about equally satisfied and dissatisfied	about equally satisfied and dissatisfied	Most times (more than half the time)	Most times (more than half the time)	high	No				3.6	3.9	3.9	4	3.6	2.4	21.4	yes	mild	yes
68	32	30-39	single	Christianity	high school	employed	Self-employed	trader	Trader		1	1	1	1	rural	general OPD	Sometimes (about half the time)	moderate	Most times (more than half the time)	moderate	moderate confidence	sometimes (about half the time)	a few times (less than half the time)	difficult	a few times (less than half the time)	difficult	sometimes (about half the time)	slightly difficult	about equally satisfied and dissatisfied	about equally satisfied and dissatisfied	about equally satisfied and dissatisfied	moderately satisfied	almost always or always	almost always or always	high	Yes	N/A	general practitioner	condition is causing emotional strains	3.6	3.9	3	4	4	1.6	20.1	yes	mild	yes
39	48	40 and above	married	Christianity	high school	employed	Self-employed	trader	Trader		2	2	2	2	urban	general OPD	Sometimes (about half the time)	moderate	sometimes (about half the time)	moderate	moderate confidence	Most times (more than half the time)	sometimes (about half the time)	difficult	sometimes (about half the time)	slightly difficult	sometimes (about half the time)	slightly difficult	about equally satisfied and dissatisfied	about equally satisfied and dissatisfied	about equally satisfied and dissatisfied	about equally satisfied and dissatisfied	Most times (more than half the time)	sometimes (about half the time)	low	No	time constraints	N/A	N/A	3.6	3.9	3.9	4	3.6	3.6	22.6	yes	mild	yes
8	48	40 and above	married	Christianity	basic	employed	Self-employed	trader	Trader		2	2	2	2	urban	general OPD	Sometimes (about half the time)	moderate	sometimes (about half the time)	moderate	moderate confidence	Most times (more than half the time)	sometimes (about half the time)	difficult	sometimes (about half the time)	slightly difficult	sometimes (about half the time)	slightly difficult	about equally satisfied and dissatisfied	moderately satisfied	about equally satisfied and dissatisfied	moderately dissatisfied	Most times (more than half the time)	sometimes (about half the time)	low	No	don't know is a medical condition	N/A	N/A	3.6	3.9	3.9	4	3.6	3.6	22.6	yes	mild	yes
7	33	30-39	married	Christianity	basic	employed	Self-employed	baker	Artisan		3	2	3 and above	2	urban	general OPD	A few times (less than half the time)	low	Most times (more than half the time)	moderate	moderate confidence	sometimes (about half the time)	sometimes (about half the time)	difficult	a few times (less than half the time)	difficult	sometimes (about half the time)	slightly difficult	about equally satisfied and dissatisfied	moderately dissatisfied	about equally satisfied and dissatisfied	about equally satisfied and dissatisfied	sometimes (about half the time)	sometimes (about half the time)	low	No	time constraints	N/A	N/A	2.4	3.9	3.3	4	3.2	4	20.8	yes	mild	yes
16	22	18-29	single	Christianity	basic	employed	Self-employed	seamtress	Artisan		0	0	0	0	rural	general OPD	Sometimes (about half the time)	moderate	sometimes (about half the time)	moderate	low confidence	a few times (less than half the time)	a few times (less than half the time)	not difficult	sometimes (about half the time)	slightly difficult	sometimes (about half the time)	slightly difficult	about equally satisfied and dissatisfied	about equally satisfied and dissatisfied	about equally satisfied and dissatisfied	moderately dissatisfied	sometimes (about half the time)	sometimes (about half the time)	low	No	don't know is a medical condition	N/A	condition is causing emotional strains	3.6	3	4.2	4	3.2	4	22	yes	mild	yes
167	23	18-29	single	Christianity	tertiary	unemployed		student	Student		0	0	0	0	rural	general OPD	A few times (less than half the time)	low	sometimes (about half the time)	moderate	low confidence	sometimes (about half the time)	almost always or never	not difficult	almost always or never	not difficult	a few times (less than half the time)	very difficult	moderately dissatisfied	moderately satisfied	about equally satisfied and dissatisfied	moderately satisfied	a few times(less than half the time)	a few times(less than half the time)	moderate	No	thought it was normal	N/A	N/A	2.4	3.3	6	2.4	4.4	4.4	22.9	yes	mild	yes
22	45	40 and above	married	Christianity	basic	unemployed					2	2	2	2	urban	general OPD	Sometimes (about half the time)	moderate	sometimes (about half the time)	moderate	moderate confidence	Most times (more than half the time)	sometimes (about half the time)	difficult	sometimes (about half the time)	slightly difficult	sometimes (about half the time)	slightly difficult	about equally satisfied and dissatisfied	moderately satisfied	moderately dissatisfied	about equally satisfied and dissatisfied	Most times (more than half the time)	sometimes (about half the time)	low	No	health provider cannot help me	N/A	N/A	3.6	3.9	3.9	4	3.6	3.6	22.6	yes	mild	yes
23	33	30-39	cohabiting	Christianity	basic	employed	employed	baker	Artisan		2	3	2	3 and above	urban	general OPD	Sometimes (about half the time)	moderate	Most times (more than half the time)	high	high confidence	sometimes (about half the time)	sometimes (about half the time)	slightly difficult	Most times (more than half the time)	slightly difficult	a few times (less than half the time)	slightly difficult	about equally satisfied and dissatisfied	about equally satisfied and dissatisfied	about equally satisfied and dissatisfied	about equally satisfied and dissatisfied	almost never or never	almost always or never	very low or none at all	No		N/A	N/A	3.6	4.5	4.5	3.6	3.6	6	25.8	no		no
40	35	30-39	cohabiting	Christianity	high school	employed	Self-employed	trader	Trader		2	2	2	2	urban	general OPD	Sometimes (about half the time)	moderate	Most times (more than half the time)	high	moderate confidence	sometimes (about half the time)	sometimes (about half the time)	slightly difficult	Most times (more than half the time)	slightly difficult	a few times (less than half the time)	slightly difficult	about equally satisfied and dissatisfied	about equally satisfied and dissatisfied	about equally satisfied and dissatisfied	about equally satisfied and dissatisfied	a few times(less than half the time)	almost always or never	very low or none at all	No	time constraints	N/A	N/A	3.6	4.2	4.5	3.6	3.6	5.6	25.1	no		no
136	29	18-29	married	Christianity	basic	employed	Self-employed	hairdresser	Artisan		2	2	2	2	urban	general OPD	Sometimes (about half the time)	low	sometimes (about half the time)	high	moderate confidence	Most times (more than half the time)	a few times (less than half the time)	difficult	sometimes (about half the time)	difficult	sometimes (about half the time)	difficult	about equally satisfied and dissatisfied	moderately satisfied	moderately satisfied	moderately satisfied	a few times(less than half the time)	almost always or never	very low or none at all	No	don't know is a medical condition	N/A	N/A	3	4.2	3.3	3.6	4.8	5.6	24.5	no		no
70	40	40 and above	married	Islam	basic	employed	Self-employed	seamtress	Artisan		3	1	3 and above	1	urban	general OPD	Sometimes (about half the time)	moderate	sometimes (about half the time)	moderate	moderate confidence	sometimes (about half the time)	Most times (more than half the time)	not difficult	almost always or never	very difficult	a few times (less than half the time)	slightly difficult	about equally satisfied and dissatisfied	moderately satisfied	about equally satisfied and dissatisfied	moderately satisfied	sometimes (about half the time)	a few times(less than half the time)	low	No	don't know is a medical condition	N/A	N/A	3.6	3.6	4.8	3.6	4.4	4.4	24.4	no		no
30	25	18-29	married	Christianity	basic	unemployed					1	0	1	0	rural	general OPD	Sometimes (about half the time)	moderate	sometimes (about half the time)	moderate	moderate confidence	sometimes (about half the time)	sometimes (about half the time)	difficult	sometimes (about half the time)	difficult	sometimes (about half the time)	slightly difficult	moderately satisfied	moderately satisfied	about equally satisfied and dissatisfied	about equally satisfied and dissatisfied	almost never or never	almost always or never	very low or none at all	No	time constraints	N/A	N/A	3.6	3.6	3.6	4.4	4	6	25.2	no		no
24	32	30-39	married	Christianity	tertiary	employed	Self-employed				1	1	1	1	urban	general OPD	A few times (less than half the time)	moderate	sometimes (about half the time)	moderate	high confidence	sometimes (about half the time)	sometimes (about half the time)	slightly difficult	sometimes (about half the time)	slightly difficult	sometimes (about half the time)	slightly difficult	about equally satisfied and dissatisfied	moderately satisfied	about equally satisfied and dissatisfied	about equally satisfied and dissatisfied	sometimes (about half the time)	sometimes (about half the time)	moderate	No	health provider cannot help me	N/A	N/A	3	3.9	4.2	4	4	3.6	22.7	yes	mild	yes
173	28	18-29	single	Christianity	tertiary	employed	employed	tech instructor	Professional	1000	1	1	1	1	urban	general OPD	most times (more than half the time)	moderate	sometimes (about half the time)	low	very high confidence	Most times (more than half the time)	a few times (less than half the time)	slightly difficult	Most times (more than half the time)	slightly difficult	Most times (more than half the time)	extremely difficult or impossible	moderately satisfied	very satisfied	very satisfied	moderately satisfied	did not attempt intercourse	a few times(less than half the time)	low	No	thought it was normal	N/A	N/A	4.2	4.2	4.2	3.6	5.6	3.2	25	no		no
20	34	30-39	married	Christianity	high school	employed	Self-employed	trader	Trader		2	2	2	2	rural	general OPD	most times (more than half the time)	moderate	sometimes (about half the time)	moderate	moderate confidence	sometimes (about half the time)	Most times (more than half the time)	slightly difficult	sometimes (about half the time)	slightly difficult	sometimes (about half the time)	slightly difficult	about equally satisfied and dissatisfied	about equally satisfied and dissatisfied	moderately dissatisfied	moderately satisfied	a few times(less than half the time)	almost always or never	very low or none at all	Yes		N/A	N/A	4.2	3.6	4.5	4	3.6	5.6	25.5	no		no
21	26	18-29	single	Christianity	tertiary	unemployed					0	0	0	0	urban	general OPD	Sometimes (about half the time)	moderate	sometimes (about half the time)	moderate	moderate confidence	sometimes (about half the time)	Most times (more than half the time)	slightly difficult	Most times (more than half the time)	slightly difficult	Most times (more than half the time)	slightly difficult	very satisfied	very satisfied	very satisfied	very satisfied	sometimes (about half the time)	sometimes (about half the time)	low	No	don't know is a medical condition	N/A	N/A	3.6	3.6	4.8	5.2	6	4	27.2	no		no
75	26	18-29	married	Christianity	tertiary	employed	employed	health assistant	Professional		1	3	1	3 and above	urban	general OPD	Sometimes (about half the time)	moderate	sometimes (about half the time)	high	high confidence	Most times (more than half the time)	almost always or never	not difficult	Most times (more than half the time)	not difficult	Most times (more than half the time)	slightly difficult	moderately satisfied	moderately satisfied	moderately satisfied	moderately satisfied	a few times(less than half the time)	a few times(less than half the time)	low	No		N/A	N/A	3.6	4.5	5.7	4.8	4.8	4.8	28.2	no		no
4	20	18-29	cohabiting	Christianity	basic	employed	Self-employed	trader	Trader		1	0	1	0	rural	general OPD	Sometimes (about half the time)	moderate	sometimes (about half the time)	moderate	moderate confidence	Most times (more than half the time)	Most times (more than half the time)	not difficult	Most times (more than half the time)	difficult	Most times (more than half the time)	slightly difficult	about equally satisfied and dissatisfied	about equally satisfied and dissatisfied	about equally satisfied and dissatisfied	moderately satisfied	sometimes (about half the time)	sometimes (about half the time)	low	No		N/A	N/A	3.6	3.9	4.8	4.4	4	4	24.7	no		no
76	26	18-29	single	Christianity	tertiary	unemployed		student	Student		0	0	0	0	urban	general OPD	Sometimes (about half the time)	moderate	sometimes (about half the time)	high	high confidence	Most times (more than half the time)	almost always or never	not difficult	almost always or never	not difficult	sometimes (about half the time)	not difficult	moderately satisfied	moderately satisfied	moderately satisfied	moderately satisfied	sometimes (about half the time)	sometimes (about half the time)	low	Yes	time constraints	N/A	N/A	3.6	4.5	6	4.8	4.8	4	27.7	no		no
63	26	18-29	single	Christianity	tertiary	unemployed					0	0	0	0	urban	general OPD	Sometimes (about half the time)	moderate	sometimes (about half the time)	moderate	moderate confidence	Most times (more than half the time)	Most times (more than half the time)	slightly difficult	Most times (more than half the time)	slightly difficult	Most times (more than half the time)	slightly difficult	very satisfied	very satisfied	very satisfied	moderately satisfied	sometimes (about half the time)	sometimes (about half the time)	low	No	time constraints	N/A	N/A	3.6	3.9	4.8	5.2	5.6	4	27.1	no		no
112	21	18-29	single	Christianity	tertiary	unemployed					0	0	0	0	urban	general OPD	Sometimes (about half the time)	low	sometimes (about half the time)	moderate	high confidence	Most times (more than half the time)	sometimes (about half the time)	not difficult	almost always or never	not difficult	sometimes (about half the time)	slightly difficult	moderately satisfied	moderately satisfied	moderately satisfied	moderately satisfied	a few times(less than half the time)	sometimes (about half the time)	moderate	No	thought it was normal	N/A	N/A	3	4.2	5.4	4.4	4.8	4	25.8	no		no
52	31	30-39	married	Christianity	tertiary	employed	employed	teacher	Trader	1000	1	1	1	1	rural	general OPD	most times (more than half the time)	moderate	sometimes (about half the time)	high	very high confidence	Most times (more than half the time)	Most times (more than half the time)	not difficult	almost always or never	not difficult	Most times (more than half the time)	not difficult	moderately satisfied	moderately satisfied	moderately satisfied	moderately satisfied	a few times(less than half the time)	a few times(less than half the time)	low	No	don't know is a medical condition	N/A	N/A	4.2	4.8	5.7	5.2	4.8	4.8	29.5	no		no
101	19	18-29	single	Others	tertiary	employed	employed	student	Student		0	0	0	0	urban	general OPD	Sometimes (about half the time)	high	almost always or never	very high	very high confidence	almost always or never	Most times (more than half the time)	not difficult	almost always or never	not difficult	almost always or never	not difficult	very satisfied	very satisfied	very satisfied	very satisfied	almost never or never	almost always or never	very low or none at all	No		N/A	N/A	4.2	6	5.7	6	6	6	33.9	no		no
171	37	30-39	married	Christianity	tertiary	employed	employed	sterle tech	Semi-professional		3	1	3 and above	1	urban	general OPD	most times (more than half the time)	moderate	almost always or never	high	very high confidence	almost always or never	almost always or never	not difficult	almost always or never	not difficult	no sexual activity	not difficult	very satisfied	very satisfied	very satisfied	very satisfied	almost never or never	almost always or never	very low or none at all	No		N/A	N/A	4.2	5.7	6	4	6	6	31.9	no		no
174	20	18-29	single	Christianity	tertiary	unemployed		student	Student		0	0	0	0	rural	general OPD	most times (more than half the time)	moderate	sometimes (about half the time)	moderate	moderate confidence	Most times (more than half the time)	almost always or never	not difficult	Most times (more than half the time)	not difficult	Most times (more than half the time)	not difficult	very satisfied	very satisfied	very satisfied	very satisfied	almost never or never	almost always or never	very low or none at all	No		N/A	N/A	4.2	3.9	5.7	5.6	6	6	31.4	no		no
234	50	40 and above	married	Christianity	tertiary	employed	employed	teacher	Trader		3	0	3 and above	0	rural	Surgical OPD	Almost never or never	low	a few times (less than half the time)	low	low confidence	sometimes (about half the time)	a few times (less than half the time)	difficult	a few times (less than half the time)	difficult	a few times (less than half the time)	slightly difficult	moderately dissatisfied	moderately dissatisfied	moderately dissatisfied	about equally satisfied and dissatisfied	sometimes (about half the time)	sometimes (about half the time)	moderate	No	thought it was normal	N/A	N/A	1.8	2.7	3	3.2	2.8	3.6	17.1	yes	moderate	yes
197	30	30-39	cohabiting	Christianity	no education	employed	Self-employed	trader	Trader		1	3	1	3 and above	rural	Surgical OPD	A few times (less than half the time)	low	a few times (less than half the time)	low	low confidence	sometimes (about half the time)	sometimes (about half the time)	difficult	sometimes (about half the time)	difficult	a few times (less than half the time)	very difficult	moderately dissatisfied	moderately dissatisfied	moderately dissatisfied	moderately dissatisfied	sometimes (about half the time)	sometimes (about half the time)	moderate	No	don't know is a medical condition	N/A	N/A	2.4	2.7	3.6	2.4	2.4	3.6	17.1	yes	moderate	yes
185	53	40 and above	married	Christianity	high school	employed	Self-employed	trader	Trader		2	0	2	0	urban	Surgical OPD	Almost never or never	very low or none at all	a few times (less than half the time)	moderate	low confidence	a few times (less than half the time)	a few times (less than half the time)	not difficult	almost never or never	extremely difficult or impossible	almost never or never	extremely difficult or impossible	very dissatisfied	moderately dissatisfied	moderately dissatisfied	very dissatisfied	sometimes (about half the time)	Most times (more than half the time)	moderate	No	thought it was normal	N/A	N/A	1.2	2.7	2.7	1.2	2	3.2	13	yes	moderate	yes
246	32	30-39	married	Islam	high school	unemployed		trader	Trader		3	2	3 and above	2	urban	Surgical OPD	A few times (less than half the time)	low	a few times (less than half the time)	low	low confidence	a few times (less than half the time)	a few times (less than half the time)	difficult	a few times (less than half the time)	difficult	almost never or never	very difficult	very dissatisfied	moderately satisfied	moderately dissatisfied	moderately dissatisfied	Most times (more than half the time)	Most times (more than half the time)	high	No	thought it was normal	N/A	N/A	2.4	2.4	3	1.6	3.2	2.4	15	yes	moderate	yes
248	45	40 and above	married	Christianity	basic	unemployed		seanstress	Artisan		2	4	2	3 and above	rural	Surgical OPD	Almost never or never	very low or none at all	no sexual activity	no sexual activity	no sexual activity	no sexual activity	no sexual activity	sexual activity	no sexual activity	sexual activity	no sexual activity	sexual activity	no sexual activity	no sexual activity	about equally satisfied and dissatisfied	about equally satisfied and dissatisfied	a few times(less than half the time)	a few times(less than half the time)	low	Yes	N/A	general practitioner	condition is causing emotional strains	1.2	0	0	0	2.4	4.8	8.4	yes	severe	yes
200	51	40 and above	married	Christianity	high school	employed	Self-employed	trader	Trader		4	2	3 and above	2	urban	Surgical OPD	Almost never or never	low	sometimes (about half the time)	low	low confidence	sometimes (about half the time)	a few times (less than half the time)	extremely difficult or impossible	almost never or never	extremely difficult or impossible	a few times (less than half the time)	extremely difficult or impossible	very satisfied	moderately satisfied	moderately satisfied	about equally satisfied and dissatisfied	sometimes (about half the time)	sometimes (about half the time)	moderate	No	thought it was normal	N/A	N/A	1.8	3	1.5	3.2	4.4	3.6	17.5	yes	moderate	yes
194	55	40 and above	married	Christianity	tertiary	unemployed		retired teacher	Professional		4	1	3 and above	1	urban	Surgical OPD	Almost never or never	very low or none at all	a few times (less than half the time)	low	low confidence	a few times (less than half the time)	almost never or never	extremely difficult or impossible	a few times (less than half the time)	very difficult	a few times (less than half the time)	difficult	moderately dissatisfied	moderately satisfied	moderately dissatisfied	moderately dissatisfied	a few times(less than half the time)	a few times(less than half the time)	low	No	thought it was normal	N/A	N/A	1.2	2.4	1.8	2.8	3.2	4.8	16.2	yes	moderate	yes
225	30	30-39	married	Christianity	high school	employed	employed	teacher	Trader	500	2	4	2	3 and above	rural	Surgical OPD	Sometimes (about half the time)	moderate	sometimes (about half the time)	moderate	moderate confidence	sometimes (about half the time)	sometimes (about half the time)	difficult	sometimes (about half the time)	difficult	a few times (less than half the time)	very difficult	moderately dissatisfied	moderately satisfied	moderately dissatisfied	moderately dissatisfied	almost never or never	almost always or never	very low or none at all	No	don't know is a medical condition	N/A	N/A	3.6	3.6	3.6	2.4	3.2	6	22.4	yes	mild	yes
189	40	40 and above	cohabiting	Christianity	basic	employed	Self-employed	trader	Trader		4	3	3 and above	3 and above	urban	Surgical OPD	Almost never or never	low	a few times (less than half the time)	moderate	moderate confidence	sometimes (about half the time)	sometimes (about half the time)	difficult	sometimes (about half the time)	difficult	a few times (less than half the time)	very difficult	moderately dissatisfied	about equally satisfied and dissatisfied	moderately dissatisfied	moderately dissatisfied	a few times(less than half the time)	a few times(less than half the time)	moderate	No	don't know is a medical condition	N/A	N/A	1.8	3.3	3.6	2.4	2.8	4.4	18.3	yes	mild	yes
195	46	40 and above	married	Christianity	high school	employed	Self-employed	trader	Trader		3	3	3 and above	3 and above	urban	Surgical OPD	A few times (less than half the time)	low	a few times (less than half the time)	moderate	moderate confidence	sometimes (about half the time)	sometimes (about half the time)	difficult	a few times (less than half the time)	slightly difficult	a few times (less than half the time)	very difficult	moderately dissatisfied	about equally satisfied and dissatisfied	moderately satisfied	moderately dissatisfied	a few times(less than half the time)	a few times(less than half the time)	very low or none at all	No	thought it was normal	N/A	N/A	2.4	3.3	3.6	2.4	3.6	5.2	20.5	yes	mild	yes
183	47	40 and above	cohabiting	Christianity	high school	employed	Self-employed	trader	Trader		4	3	3 and above	3 and above	rural	Surgical OPD	A few times (less than half the time)	low	sometimes (about half the time)	moderate	moderate confidence	sometimes (about half the time)	sometimes (about half the time)	difficult	sometimes (about half the time)	difficult	sometimes (about half the time)	difficult	about equally satisfied and dissatisfied	moderately satisfied	about equally satisfied and dissatisfied	moderately dissatisfied	a few times(less than half the time)	a few times(less than half the time)	low	No	thought it was normal	N/A	N/A	2.4	3.6	3.6	3.6	3.6	4.8	21.6	yes	mild	yes
230	35	30-39	cohabiting	Christianity	no education	employed	Self-employed	farmer	Farmer		2	2	2	2	rural	Surgical OPD	A few times (less than half the time)	very low or none at all	sometimes (about half the time)	low	low confidence	a few times (less than half the time)	sometimes (about half the time)	slightly difficult	Most times (more than half the time)	not difficult	a few times (less than half the time)	slightly difficult	moderately dissatisfied	about equally satisfied and dissatisfied	moderately dissatisfied	moderately dissatisfied	almost never or never	almost always or never	very low or none at all	No	thought it was normal	N/A	N/A	1.8	2.7	4.8	3.2	2.8	6	21.3	yes	mild	yes
223	42	40 and above	married	Christianity	no education	employed	Self-employed	trader	Trader		4	4	3 and above	3 and above	urban	Surgical OPD	A few times (less than half the time)	very low or none at all	a few times (less than half the time)	low	low confidence	a few times (less than half the time)	Most times (more than half the time)	slightly difficult	sometimes (about half the time)	slightly difficult	sometimes (about half the time)	difficult	about equally satisfied and dissatisfied	moderately satisfied	about equally satisfied and dissatisfied	moderately dissatisfied	a few times(less than half the time)	a few times(less than half the time)	low	No	thought it was normal	N/A	N/A	1.8	2.4	4.5	3.6	3.6	4.8	20.7	yes	mild	yes
222	33	30-39	married	Christianity	tertiary	employed	employed	secretary	Semi-professional		1	1	1	1	urban	Surgical OPD	Sometimes (about half the time)	moderate	sometimes (about half the time)	moderate	moderate confidence	sometimes (about half the time)	sometimes (about half the time)	not difficult	a few times (less than half the time)	not difficult	sometimes (about half the time)	difficult	about equally satisfied and dissatisfied	about equally satisfied and dissatisfied	about equally satisfied and dissatisfied	about equally satisfied and dissatisfied	almost never or never	almost always or never	very low or none at all	No	time constraints	N/A	N/A	3.6	3.6	4.5	3.6	3.6	6	24.9	no		no
249	36	30-39	married	Christianity	basic	unemployed		trader	Trader		3	3	3 and above	3 and above	urban	Surgical OPD	Sometimes (about half the time)	moderate	a few times (less than half the time)	high	high confidence	a few times (less than half the time)	sometimes (about half the time)	difficult	Most times (more than half the time)	not difficult	almost always or never	very difficult	moderately dissatisfied	about equally satisfied and dissatisfied	about equally satisfied and dissatisfied	about equally satisfied and dissatisfied	a few times(less than half the time)	a few times(less than half the time)	moderate	No	thought it was normal	N/A	N/A	3.6	3.6	4.5	3.6	3.6	4.4	23.3	no		no
240	23	18-29	single	Christianity	tertiary	employed	employed	student	Student		2	2	2	2	urban	Surgical OPD	Sometimes (about half the time)	high	Most times (more than half the time)	low	high confidence	sometimes (about half the time)	sometimes (about half the time)	very difficult	Most times (more than half the time)	very difficult	a few times (less than half the time)	slightly difficult	moderately satisfied	about equally satisfied and dissatisfied	about equally satisfied and dissatisfied	moderately dissatisfied	almost always or always	a few times(less than half the time)	low	No	thought it was normal	N/A	N/A	4.2	3.9	3.3	4	3.2	3.6	22.2	yes	mild	yes
146	39	30-39	cohabiting	Christianity	no education	employed	Self-employed	hairdresser	Artisan		2	3	2	3 and above	urban	Surgical OPD	A few times (less than half the time)	low	sometimes (about half the time)	moderate	moderate confidence	sometimes (about half the time)	sometimes (about half the time)	difficult	sometimes (about half the time)	slightly difficult	Most times (more than half the time)	slightly difficult	about equally satisfied and dissatisfied	about equally satisfied and dissatisfied	about equally satisfied and dissatisfied	about equally satisfied and dissatisfied	a few times(less than half the time)	a few times(less than half the time)	high	No	time constraints	N/A	N/A	2.4	3.6	3.9	4.4	3.6	4	21.9	yes	mild	yes
231	34	30-39	married	Christianity	high school	employed	Self-employed	seamtress	Artisan		2	2	2	2	urban	Surgical OPD	Sometimes (about half the time)	low	sometimes (about half the time)	moderate	moderate confidence	Most times (more than half the time)	Most times (more than half the time)	not difficult	Most times (more than half the time)	not difficult	a few times (less than half the time)	very difficult	moderately dissatisfied	moderately dissatisfied	moderately satisfied	moderately dissatisfied	sometimes (about half the time)	sometimes (about half the time)	low	No	don't know is a medical condition	N/A	N/A	3	3.9	5.4	2.4	3.2	4	21.9	yes	mild	yes
187	29	18-29	single	Christianity	tertiary	employed	employed	teacher	Trader		1	1	1	1	urban	Surgical OPD	Sometimes (about half the time)	moderate	Most times (more than half the time)	moderate	moderate confidence	Most times (more than half the time)	Most times (more than half the time)	not difficult	almost always or never	not difficult	sometimes (about half the time)	difficult	about equally satisfied and dissatisfied	about equally satisfied and dissatisfied	about equally satisfied and dissatisfied	about equally satisfied and dissatisfied	almost never or never	almost always or never	low	No	don't know is a medical condition	N/A	N/A	3.6	4.2	5.7	3.6	3.6	5.6	26.3	no		no
192	44	40 and above	married	Christianity	tertiary	employed	employed	teacher	Trader		4	2	3 and above	2	urban	Surgical OPD	A few times (less than half the time)	low	sometimes (about half the time)	moderate	moderate confidence	Most times (more than half the time)	sometimes (about half the time)	difficult	sometimes (about half the time)	difficult	a few times (less than half the time)	difficult	moderately satisfied	about equally satisfied and dissatisfied	moderately satisfied	moderately satisfied	almost never or never	almost always or never	very low or none at all	No	thought it was normal	N/A	N/A	2.4	3.9	3.6	3.6	4.4	6	23.9	no		no
227	31	30-39	married	Christianity	basic	employed	Self-employed	trader	Trader		2	2	2	2	urban	Surgical OPD	Sometimes (about half the time)	low	sometimes (about half the time)	high	high confidence	Most times (more than half the time)	Most times (more than half the time)	slightly difficult	Most times (more than half the time)	not difficult	sometimes (about half the time)	difficult	about equally satisfied and dissatisfied	about equally satisfied and dissatisfied	moderately satisfied	moderately satisfied	sometimes (about half the time)	sometimes (about half the time)	moderate	No	don't know is a medical condition	N/A	N/A	3	4.5	5.1	3.6	4.4	3.6	24.2	no		no
226	39	30-39	married	Christianity	basic	employed	Self-employed	trader	Trader		1	2	1	2	rural	Surgical OPD	Sometimes (about half the time)	moderate	sometimes (about half the time)	moderate	moderate confidence	sometimes (about half the time)	almost always or never	not difficult	Most times (more than half the time)	slightly difficult	sometimes (about half the time)	difficult	about equally satisfied and dissatisfied	about equally satisfied and dissatisfied	moderately satisfied	moderately satisfied	a few times(less than half the time)	a few times(less than half the time)	low	No	thought it was normal	N/A	N/A	3.6	3.6	5.4	3.6	4.4	4.8	25.4	no		no
233	33	30-39	married	Christianity	high school	employed	Self-employed	hairdressing	Artisan		3	3	3 and above	3 and above	urban	Surgical OPD	A few times (less than half the time)	low	a few times (less than half the time)	moderate	moderate confidence	sometimes (about half the time)	sometimes (about half the time)	slightly difficult	sometimes (about half the time)	slightly difficult	sometimes (about half the time)	slightly difficult	about equally satisfied and dissatisfied	about equally satisfied and dissatisfied	about equally satisfied and dissatisfied	about equally satisfied and dissatisfied	almost never or never	almost always or never	very low or none at all	No	don't know is a medical condition	N/A	N/A	2.4	3.3	4.2	4	3.6	6	23.5	no		no
232	29	18-29	married	Christianity	tertiary	employed	employed	nurse	Professional	1500	2	3	2	3 and above	rural	Surgical OPD	Sometimes (about half the time)	low	Most times (more than half the time)	moderate	moderate confidence	sometimes (about half the time)	Most times (more than half the time)	not difficult	sometimes (about half the time)	not difficult	sometimes (about half the time)	difficult	moderately dissatisfied	about equally satisfied and dissatisfied	about equally satisfied and dissatisfied	moderately satisfied	a few times(less than half the time)	a few times(less than half the time)	very low or none at all	No	thought it was normal	N/A	N/A	3	3.9	5.1	3.2	4	5.2	24.4	no		no
221	30	30-39	married	Christianity	tertiary	employed	employed	teaching	Trader		2	3	2	3 and above	rural	Surgical OPD	Sometimes (about half the time)	low	sometimes (about half the time)	moderate	high confidence	sometimes (about half the time)	Most times (more than half the time)	slightly difficult	sometimes (about half the time)	not difficult	sometimes (about half the time)	difficult	about equally satisfied and dissatisfied	moderately satisfied	about equally satisfied and dissatisfied	moderately satisfied	a few times(less than half the time)	a few times(less than half the time)	low	No	thought it was normal	N/A	N/A	3	3.9	4.8	3.6	4.4	4.8	24.5	no		no
186	39	30-39	married	Christianity	tertiary	employed	employed	typist	Semi-professional		2	3	2	3 and above	urban	Surgical OPD	Sometimes (about half the time)	moderate	sometimes (about half the time)	moderate	moderate confidence	sometimes (about half the time)	Most times (more than half the time)	not difficult	Most times (more than half the time)	slightly difficult	Most times (more than half the time)	difficult	about equally satisfied and dissatisfied	about equally satisfied and dissatisfied	about equally satisfied and dissatisfied	moderately satisfied	a few times(less than half the time)	a few times(less than half the time)	low	No	time constraints	N/A	N/A	3.6	3.6	5.1	4	4	4.8	25.1	no		no
224	25	18-29	single	Christianity	tertiary	employed	employed	accountant	Professional		0	0	0	0	rural	Surgical OPD	Sometimes (about half the time)	moderate	Most times (more than half the time)	high	moderate confidence	sometimes (about half the time)	almost always or never	not difficult	almost always or never	not difficult	sometimes (about half the time)	difficult	moderately dissatisfied	moderately satisfied	moderately satisfied	moderately satisfied	sometimes (about half the time)	sometimes (about half the time)	low	No	thought it was normal	N/A	N/A	3.6	4.2	6	3.2	4.8	4	25.8	no		no
190	30	30-39	married	Christianity	high school	employed	Self-employed	trader	Trader		3	3	3 and above	3 and above	urban	Surgical OPD	Sometimes (about half the time)	moderate	Most times (more than half the time)	high	high confidence	sometimes (about half the time)	Most times (more than half the time)	slightly difficult	Most times (more than half the time)	slightly difficult	a few times (less than half the time)	extremely difficult or impossible	moderately satisfied	about equally satisfied and dissatisfied	very satisfied	moderately dissatisfied	a few times(less than half the time)	a few times(less than half the time)	low	No		N/A	N/A	3.6	4.5	4.8	2.8	4	4.8	24.5	no		no
191	33	30-39	married	Christianity	high school	employed	Self-employed	trader	Trader		3	3	3 and above	3 and above	urban	Surgical OPD	Sometimes (about half the time)	moderate	sometimes (about half the time)	low	moderate confidence	sometimes (about half the time)	Most times (more than half the time)	not difficult	Most times (more than half the time)	not difficult	sometimes (about half the time)	difficult	moderately satisfied	moderately satisfied	moderately satisfied	moderately satisfied	almost never or never	almost always or never	very low or none at all	No	time constraints	N/A	N/A	3.6	3.3	5.4	4	4.8	6	27.1	no		no
196	40	40 and above	married	Christianity	basic	employed	Self-employed	trader	Trader		3	3	3 and above	3 and above	urban	Surgical OPD	A few times (less than half the time)	low	sometimes (about half the time)	moderate	low confidence	sometimes (about half the time)	sometimes (about half the time)	slightly difficult	sometimes (about half the time)	difficult	sometimes (about half the time)	difficult	moderately satisfied	moderately satisfied	moderately satisfied	moderately satisfied	almost never or never	almost always or never	very low or none at all	No	thought it was normal	N/A	N/A	2.4	3.3	3.9	4	4.8	6	24.4	no		no
229	45	40 and above	married	Christianity	basic	employed	Self-employed	seamtress	Artisan		2	4	2	3 and above	urban	Surgical OPD	A few times (less than half the time)	low	sometimes (about half the time)	moderate	moderate confidence	sometimes (about half the time)	Most times (more than half the time)	not difficult	sometimes (about half the time)	difficult	sometimes (about half the time)	slightly difficult	about equally satisfied and dissatisfied	about equally satisfied and dissatisfied	about equally satisfied and dissatisfied	moderately satisfied	almost never or never	almost always or never	very low or none at all	No		N/A	N/A	2.4	3.6	4.5	4	4	6	24.5	no		no
184	26	18-29	single	Christianity	high school	employed	Self-employed	hairdresser	Artisan		1	1	1	1	urban	Surgical OPD	Sometimes (about half the time)	moderate	sometimes (about half the time)	high	high confidence	Most times (more than half the time)	Most times (more than half the time)	not difficult	Most times (more than half the time)	slightly difficult	sometimes (about half the time)	difficult	moderately dissatisfied	moderately satisfied	moderately satisfied	moderately satisfied	a few times(less than half the time)	a few times(less than half the time)	low	No	thought it was normal	N/A	N/A	3.6	4.5	5.1	3.2	4.8	4.8	26	no		no
103	21	18-29	single	Christianity	tertiary	unemployed		student	Student		0	0	0	0	urban	Surgical OPD	Sometimes (about half the time)	moderate	sometimes (about half the time)	moderate	moderate confidence	Most times (more than half the time)	Most times (more than half the time)	slightly difficult	sometimes (about half the time)	difficult	Most times (more than half the time)	not difficult	very satisfied	very satisfied	very satisfied	very satisfied	Most times (more than half the time)	Most times (more than half the time)	moderate	No	don't know is a medical condition	N/A	N/A	3.6	3.9	4.2	5.6	6	2.8	26.1	no		no
193	22	18-29	single	Christianity	tertiary	unemployed		student	Student		0	0	0	0	urban	Surgical OPD	Sometimes (about half the time)	moderate	sometimes (about half the time)	very high	high confidence	Most times (more than half the time)	almost always or never	not difficult	almost always or never	not difficult	sometimes (about half the time)	difficult	moderately satisfied	moderately satisfied	moderately satisfied	about equally satisfied and dissatisfied	sometimes (about half the time)	sometimes (about half the time)	moderate	No	thought it was normal	N/A	N/A	3.6	4.8	6	4	4.4	3.6	26.4	no		no
188	32	30-39	married	Christianity	tertiary	employed	employed	teacher	Trader	1300	2	2	2	2	rural	Surgical OPD	Sometimes (about half the time)	moderate	sometimes (about half the time)	high	high confidence	sometimes (about half the time)	sometimes (about half the time)	slightly difficult	Most times (more than half the time)	slightly difficult	sometimes (about half the time)	slightly difficult	moderately satisfied	moderately satisfied	moderately satisfied	moderately satisfied	a few times(less than half the time)	a few times(less than half the time)	very low or none at all	No	thought it was normal	N/A	N/A	3.6	4.2	4.5	4.4	4.8	5.2	26.7	no		no
247	32	30-39	married	Christianity	high school	employed	employed	teacher	Trader	1200	2	2	2	2	urban	Surgical OPD	Sometimes (about half the time)	moderate	sometimes (about half the time)	moderate	moderate confidence	Most times (more than half the time)	Most times (more than half the time)	slightly difficult	Most times (more than half the time)	difficult	Most times (more than half the time)	slightly difficult	moderately satisfied	moderately satisfied	moderately satisfied	moderately satisfied	a few times(less than half the time)	a few times(less than half the time)	low	No	thought it was normal	N/A	N/A	3.6	3.9	4.5	4.8	4.8	4.8	26.4	no		no
199	27	18-29	married	Others	basic	employed	Self-employed	trader	Trader		1	3	1	3 and above	rural	Surgical OPD	Sometimes (about half the time)	moderate	sometimes (about half the time)	moderate	moderate confidence	almost always or never	sometimes (about half the time)	not difficult	sometimes (about half the time)	difficult	Most times (more than half the time)	slightly difficult	about equally satisfied and dissatisfied	about equally satisfied and dissatisfied	moderately satisfied	moderately satisfied	a few times(less than half the time)	a few times(less than half the time)	low	No	thought it was normal	N/A	N/A	3.6	4.2	4.2	4.4	4.4	4.8	25.6	no		no
228	35	30-39	married	Christianity	basic	employed	Self-employed	seamtress	Artisan		2	3	2	3 and above	urban	Surgical OPD	Sometimes (about half the time)	moderate	sometimes (about half the time)	moderate	high confidence	sometimes (about half the time)	Most times (more than half the time)	not difficult	sometimes (about half the time)	slightly difficult	Most times (more than half the time)	difficult	about equally satisfied and dissatisfied	moderately satisfied	moderately satisfied	moderately satisfied	almost never or never	almost always or never	very low or none at all	No		N/A	N/A	3.6	3.9	4.8	4	4.8	6	27.1	no		no
198	24	18-29	single	Christianity	high school	unemployed					0	0	0	0	urban	Surgical OPD	Sometimes (about half the time)	moderate	sometimes (about half the time)	moderate	high confidence	sometimes (about half the time)	Most times (more than half the time)	not difficult	almost always or never	not difficult	sometimes (about half the time)	slightly difficult	moderately satisfied	moderately satisfied	moderately satisfied	moderately satisfied	sometimes (about half the time)	sometimes (about half the time)	low	No	thought it was normal	N/A	N/A	3.6	3.9	5.7	4.4	4.8	4	26.4	no		no
202	40	40 and above	married	Christianity	high school	employed	employed	teacher	Trader	1200	2	3	2	3 and above	urban	Dental clinic	A few times (less than half the time)	low	sometimes (about half the time)	moderate	low confidence	a few times (less than half the time)	Most times (more than half the time)	not difficult	Most times (more than half the time)	not difficult	a few times (less than half the time)	difficult	moderately dissatisfied	moderately dissatisfied	moderately dissatisfied	about equally satisfied and dissatisfied	a few times(less than half the time)	a few times(less than half the time)	very low or none at all	No	thought it was normal	N/A	N/A	2.4	3	5.4	2.8	2.8	5.2	21.6	yes	mild	yes
204	42	40 and above	cohabiting	Christianity	high school	employed	employed	cook	Artisan	600	2	2	2	2	urban	Dental clinic	A few times (less than half the time)	low	a few times (less than half the time)	low	low confidence	a few times (less than half the time)	a few times (less than half the time)	slightly difficult	sometimes (about half the time)	slightly difficult	a few times (less than half the time)	slightly difficult	moderately dissatisfied	about equally satisfied and dissatisfied	about equally satisfied and dissatisfied	about equally satisfied and dissatisfied	a few times(less than half the time)	a few times(less than half the time)	very low or none at all	No	thought it was normal	N/A	N/A	2.4	2.4	3.9	3.2	3.6	5.2	20.7	yes	mild	yes
242	34	30-39	married	Christianity	basic	employed	employed	trader	Trader		3	2	3 and above	2	rural	Dental clinic	A few times (less than half the time)	low	sometimes (about half the time)	low	very low or no confidence	Most times (more than half the time)	Most times (more than half the time)	difficult	sometimes (about half the time)	very difficult	almost always or never	not difficult	very satisfied	moderately satisfied	about equally satisfied and dissatisfied	very satisfied	Most times (more than half the time)	sometimes (about half the time)	moderate	Yes	N/A	friends	condition is causing emotional strains	2.4	3	3.6	6	4.8	3.2	23	yes	mild	yes
201	26	18-29	single	Christianity	tertiary	employed	employed	teacher	Trader		1	1	1	1	rural	Dental clinic	A few times (less than half the time)	low	sometimes (about half the time)	moderate	low confidence	a few times (less than half the time)	sometimes (about half the time)	slightly difficult	Most times (more than half the time)	not difficult	sometimes (about half the time)	difficult	about equally satisfied and dissatisfied	about equally satisfied and dissatisfied	about equally satisfied and dissatisfied	about equally satisfied and dissatisfied	a few times(less than half the time)	a few times(less than half the time)	low	No	don't know is a medical condition	N/A	N/A	2.4	3	4.8	3.6	3.6	4.8	22.2	yes	mild	yes
219	33	30-39	married	Christianity	tertiary	employed	employed	bursar	Semi-professional		2	2	2	2	urban	Dental clinic	Sometimes (about half the time)	low	a few times (less than half the time)	low	very high confidence	a few times (less than half the time)	Most times (more than half the time)	slightly difficult	a few times (less than half the time)	slightly difficult	almost never or never	difficult	about equally satisfied and dissatisfied	about equally satisfied and dissatisfied	moderately satisfied	moderately dissatisfied	almost never or never	almost always or never	very low or none at all	No	thought it was normal	N/A	N/A	3	3.3	4.2	2.8	3.6	6	22.9	yes	mild	yes
206	46	40 and above	married	Christianity	basic	employed	Self-employed	trader	Trader		4	4	3 and above	3 and above	urban	Dental clinic	Sometimes (about half the time)	low	sometimes (about half the time)	high	high confidence	sometimes (about half the time)	Most times (more than half the time)	very difficult	Most times (more than half the time)	difficult	a few times (less than half the time)	difficult	about equally satisfied and dissatisfied	moderately satisfied	moderately dissatisfied	moderately dissatisfied	Most times (more than half the time)	Most times (more than half the time)	high	Yes	N/A	friends	condition is causing emotional strains	3	4.2	3.9	3.2	3.2	2.4	19.9	yes	mild	yes
210	33	30-39	married	Christianity	tertiary	employed	Self-employed	bursar	Semi-professional		2	2	2	2	urban	Dental clinic	Sometimes (about half the time)	low	a few times (less than half the time)	low	very high confidence	a few times (less than half the time)	Most times (more than half the time)	slightly difficult	a few times (less than half the time)	slightly difficult	almost never or never	difficult	about equally satisfied and dissatisfied	about equally satisfied and dissatisfied	moderately satisfied	moderately dissatisfied	almost never or never	almost always or never	very low or none at all	No		N/A	N/A	3	3.3	4.2	2.8	3.6	6	22.9	yes	mild	yes
212	25	18-29	single	Christianity	tertiary	employed	employed	secretary	Semi-professional	1000	1	1	1	1	urban	Dental clinic	Sometimes (about half the time)	moderate	sometimes (about half the time)	low	moderate confidence	sometimes (about half the time)	almost always or never	not difficult	almost always or never	not difficult	a few times (less than half the time)	difficult	moderately dissatisfied	moderately satisfied	moderately satisfied	about equally satisfied and dissatisfied	sometimes (about half the time)	sometimes (about half the time)	moderate	No	thought it was normal	N/A	N/A	3.6	3.3	6	2.8	4.4	3.6	23.7	no		no
207	30	30-39	married	Christianity	high school	unemployed					3	3	3 and above	3 and above	urban	Dental clinic	Sometimes (about half the time)	low	a few times (less than half the time)	moderate	low confidence	sometimes (about half the time)	sometimes (about half the time)	slightly difficult	Most times (more than half the time)	slightly difficult	sometimes (about half the time)	slightly difficult	moderately dissatisfied	moderately satisfied	moderately dissatisfied	about equally satisfied and dissatisfied	almost never or never	almost always or never	very low or none at all	No	don't know is a medical condition	N/A	N/A	3	3	4.5	3.6	3.6	6	23.7	no		no
211	45	40 and above	married	Christianity	tertiary	employed	employed	public servant	Semi-professional	2000	3	4	3 and above	3 and above	urban	Dental clinic	Sometimes (about half the time)	high	sometimes (about half the time)	moderate	high confidence	Most times (more than half the time)	sometimes (about half the time)	difficult	a few times (less than half the time)	very difficult	a few times (less than half the time)	difficult	moderately dissatisfied	moderately dissatisfied	about equally satisfied and dissatisfied	moderately dissatisfied	a few times(less than half the time)	sometimes (about half the time)	moderate	No	don't know is a medical condition	N/A	N/A	4.2	4.2	3	2.8	2.8	4	21	yes	mild	yes
241	50	40 and above	married	Christianity	tertiary	employed	employed	teacher	Trader	1300	2	2	2	2	urban	Dental clinic	Almost never or never	very low or none at all	sometimes (about half the time)	moderate	moderate confidence	Most times (more than half the time)	Most times (more than half the time)	slightly difficult	Most times (more than half the time)	not difficult	Most times (more than half the time)	slightly difficult	moderately satisfied	about equally satisfied and dissatisfied	moderately dissatisfied	very dissatisfied	sometimes (about half the time)	sometimes (about half the time)	moderate	No	thought it was normal	N/A	N/A	1.2	3.9	5.1	4.8	2.4	3.6	21	yes	mild	yes
244	27	18-29	married	Christianity	no education	employed	employed	teacher	Trader	1000	2	2	2	2	urban	Dental clinic	Sometimes (about half the time)	moderate	sometimes (about half the time)	high	moderate confidence	almost always or never	sometimes (about half the time)	slightly difficult	Most times (more than half the time)	very difficult	a few times (less than half the time)	difficult	about equally satisfied and dissatisfied	very satisfied	about equally satisfied and dissatisfied	moderately dissatisfied	sometimes (about half the time)	sometimes (about half the time)	high	No	thought it was normal	N/A	N/A	3.6	4.5	3.9	3.2	4	3.2	22.4	yes	mild	yes
215	28	18-29	married	Christianity	tertiary	employed	employed	nurse	Professional	1600	2	2	2	2	urban	Dental clinic	Sometimes (about half the time)	moderate	sometimes (about half the time)	moderate	moderate confidence	sometimes (about half the time)	Most times (more than half the time)	slightly difficult	Most times (more than half the time)	slightly difficult	sometimes (about half the time)	difficult	about equally satisfied and dissatisfied	moderately satisfied	moderately satisfied	moderately satisfied	almost never or never	almost always or never	very low or none at all	No	time constraints	N/A	N/A	3.6	3.6	4.8	3.6	4.8	6	26.4	no		no
213	30	30-39	married	Christianity	tertiary	employed	employed	accountant	Professional	1500	2	2	2	2	urban	Dental clinic	Sometimes (about half the time)	moderate	sometimes (about half the time)	moderate	moderate confidence	sometimes (about half the time)	Most times (more than half the time)	slightly difficult	a few times (less than half the time)	slightly difficult	a few times (less than half the time)	difficult	moderately satisfied	about equally satisfied and dissatisfied	moderately satisfied	about equally satisfied and dissatisfied	sometimes (about half the time)	a few times(less than half the time)	low	No	don't know is a medical condition	N/A	N/A	3.6	3.6	4.2	3.6	4	4.4	23.4	no		no
216	32	30-39	married	Christianity	high school	employed	employed	teacher	Trader		2	2	2	2	urban	Dental clinic	Sometimes (about half the time)	moderate	sometimes (about half the time)	moderate	moderate confidence	sometimes (about half the time)	Most times (more than half the time)	slightly difficult	sometimes (about half the time)	slightly difficult	sometimes (about half the time)	difficult	moderately dissatisfied	about equally satisfied and dissatisfied	about equally satisfied and dissatisfied	moderately satisfied	a few times(less than half the time)	a few times(less than half the time)	low	No	don't know is a medical condition	N/A	N/A	3.6	3.6	4.5	3.2	4	4.8	23.7	no		no
220	34	30-39	married	Christianity	tertiary	employed	employed	administrator	Professional		3	3	3 and above	3 and above	urban	Dental clinic	Sometimes (about half the time)	low	a few times (less than half the time)	very high	high confidence	a few times (less than half the time)	Most times (more than half the time)	very difficult	Most times (more than half the time)	slightly difficult	almost never or never	slightly difficult	moderately satisfied	moderately dissatisfied	moderately dissatisfied	moderately dissatisfied	almost never or never	almost always or never	very low or none at all	No		N/A	N/A	3	3.9	4.2	3.6	2.4	6	23.1	no		no
217	43	40 and above	married	Christianity	no education	employed	Self-employed	trader	Trader	1000	1	1	1	1	rural	Dental clinic	Sometimes (about half the time)	moderate	sometimes (about half the time)	moderate	high confidence	sometimes (about half the time)	sometimes (about half the time)	slightly difficult	Most times (more than half the time)	not difficult	sometimes (about half the time)	difficult	about equally satisfied and dissatisfied	about equally satisfied and dissatisfied	moderately dissatisfied	moderately dissatisfied	almost never or never	almost always or never	very low or none at all	No	don't know is a medical condition	N/A	N/A	3.6	3.9	4.8	3.6	2.8	6	24.7	no		no
280	23	18-29	single	Christianity	tertiary	employed	Self-employed	student	Student		0	0	0	0	urban	Dental clinic	Sometimes (about half the time)	low	sometimes (about half the time)	moderate	moderate confidence	sometimes (about half the time)	almost always or never	not difficult	almost always or never	not difficult	a few times (less than half the time)	very difficult	moderately dissatisfied	moderately satisfied	moderately satisfied	about equally satisfied and dissatisfied	a few times(less than half the time)	a few times(less than half the time)	low	No	thought it was normal	N/A	N/A	3	3.6	6	2.4	4.4	4.8	24.2	no		no
214	23	18-29	single	Christianity	tertiary	unemployed		student	Student		0	0	0	0	urban	Dental clinic	Sometimes (about half the time)	moderate	sometimes (about half the time)	moderate	moderate confidence	Most times (more than half the time)	Most times (more than half the time)	not difficult	Most times (more than half the time)	not difficult	a few times (less than half the time)	difficult	moderately dissatisfied	moderately dissatisfied	about equally satisfied and dissatisfied	moderately dissatisfied	a few times(less than half the time)	a few times(less than half the time)	low	No	don't know is a medical condition	N/A	N/A	3.6	3.9	5.4	2.8	2.8	4.8	23.3	no		no
203	24	18-29	single	Christianity	tertiary	unemployed		student	Student		0	0	0	0	urban	Dental clinic	A few times (less than half the time)	low	sometimes (about half the time)	moderate	low confidence	sometimes (about half the time)	sometimes (about half the time)	slightly difficult	sometimes (about half the time)	slightly difficult	sometimes (about half the time)	difficult	about equally satisfied and dissatisfied	moderately satisfied	moderately satisfied	very satisfied	almost never or never	almost always or never	very low or none at all	No	thought it was normal	N/A	N/A	2.4	3.3	4.2	3.6	5.2	6	24.7	no		no
205	30	30-39	married	Christianity	high school	employed	Self-employed	trader	Trader		2	2	2	2	urban	Dental clinic	A few times (less than half the time)	low	Most times (more than half the time)	moderate	high confidence	sometimes (about half the time)	sometimes (about half the time)	slightly difficult	sometimes (about half the time)	slightly difficult	Most times (more than half the time)	slightly difficult	about equally satisfied and dissatisfied	about equally satisfied and dissatisfied	moderately dissatisfied	moderately dissatisfied	a few times(less than half the time)	sometimes (about half the time)	low	No	don't know is a medical condition	N/A	N/A	2.4	4.2	4.2	4.4	2.8	4.4	22.4	yes	mild	yes
209	20	18-29	single	Christianity	tertiary	unemployed		student	Student	100	0	0	0	0	urban	Dental clinic	A few times (less than half the time)	moderate	Most times (more than half the time)	high	very high confidence	a few times (less than half the time)	Most times (more than half the time)	slightly difficult	sometimes (about half the time)	slightly difficult	almost never or never	extremely difficult or impossible	moderately dissatisfied	very satisfied	about equally satisfied and dissatisfied	moderately dissatisfied	a few times(less than half the time)	almost always or never	low	No	thought it was normal	N/A	N/A	3	4.5	4.5	1.6	4	5.2	22.8	yes	mild	yes
218	36	30-39	married	Christianity	tertiary	employed	employed	educationist	Professional		2	3	2	3 and above	urban	Dental clinic	A few times (less than half the time)	moderate	sometimes (about half the time)	moderate	high confidence	sometimes (about half the time)	sometimes (about half the time)	slightly difficult	Most times (more than half the time)	not difficult	sometimes (about half the time)	difficult	about equally satisfied and dissatisfied	moderately satisfied	moderately satisfied	moderately satisfied	almost never or never	a few times(less than half the time)	very low or none at all	No	time constraints	N/A	N/A	3	3.9	4.8	3.6	4.8	5.6	25.7	no		no
235	27	18-29	single	Christianity	tertiary	unemployed		student	Student		1	0	1	0	urban	Dental clinic	Sometimes (about half the time)	moderate	sometimes (about half the time)	moderate	moderate confidence	sometimes (about half the time)	Most times (more than half the time)	not difficult	almost always or never	not difficult	sometimes (about half the time)	difficult	moderately satisfied	moderately satisfied	moderately satisfied	moderately satisfied	a few times(less than half the time)	a few times(less than half the time)	low	No		N/A	N/A	3.6	3.6	5.7	4	4.8	4.8	26.5	no		no
239	20	18-29	single	Christianity	high school	employed	Self-employed	hairdresser	Artisan	300	0	0	0	0	urban	Dental clinic	Sometimes (about half the time)	moderate	almost always or never	very high	high confidence	Most times (more than half the time)	almost always or never	slightly difficult	Most times (more than half the time)	slightly difficult	Most times (more than half the time)	slightly difficult	very satisfied	very satisfied	very satisfied	very satisfied	a few times(less than half the time)	a few times(less than half the time)	low	No	thought it was normal	N/A	N/A	3.6	5.4	5.1	5.2	6	4.8	30.1	no		no
17	35	30-39	cohabiting	Christianity	basic	employed	Self-employed	farmer	Farmer		3	2	3 and above	2	rural	Dental clinic	Sometimes (about half the time)	high	Most times (more than half the time)	moderate	high confidence	Most times (more than half the time)	Most times (more than half the time)	not difficult	Most times (more than half the time)	not difficult	almost never or never	not difficult	very dissatisfied	moderately satisfied	about equally satisfied and dissatisfied	about equally satisfied and dissatisfied	almost never or never	almost always or never	very low or none at all	No	don't know is a medical condition	N/A	N/A	4.2	4.5	5.4	2.8	4	6	26.9	no		no
238	30	30-39	married	Christianity	high school	unemployed		hairdresser	Artisan		3	2	3 and above	2	urban	Dental clinic	Sometimes (about half the time)	moderate	sometimes (about half the time)	high	moderate confidence	sometimes (about half the time)	sometimes (about half the time)	not difficult	a few times (less than half the time)	not difficult	almost always or never	slightly difficult	moderately satisfied	moderately satisfied	about equally satisfied and dissatisfied	about equally satisfied and dissatisfied	sometimes (about half the time)	a few times(less than half the time)	low	No	thought it was normal	N/A	N/A	3.6	3.9	4.5	5.2	4	4.4	25.6	no		no
208	21	18-29	single	Christianity	tertiary	unemployed		student	Student	50	0	0	0	0	urban	Dental clinic	most times (more than half the time)	moderate	almost always or never	high	high confidence	Most times (more than half the time)	almost always or never	not difficult	Most times (more than half the time)	slightly difficult	sometimes (about half the time)	slightly difficult	very satisfied	moderately satisfied	moderately satisfied	moderately satisfied	almost never or never	almost always or never	very low or none at all	No		N/A	N/A	4.2	5.1	5.4	4.8	4.8	6	30.3	no		no
253	38	30-39	married	Christianity	basic	employed	employed	cook	Artisan		2	1	2	1	urban	ENT	Sometimes (about half the time)	moderate	sometimes (about half the time)	moderate	moderate confidence	sometimes (about half the time)	sometimes (about half the time)	difficult	sometimes (about half the time)	difficult	sometimes (about half the time)	difficult	about equally satisfied and dissatisfied	about equally satisfied and dissatisfied	moderately satisfied	moderately satisfied	Most times (more than half the time)	Most times (more than half the time)	moderate	No	health provider cannot help me	N/A	others	3.6	3.6	3.6	3.6	4.4	2.8	21.6	yes	mild	yes
254	42	40 and above	married	Christianity	high school	employed	Self-employed	hairdresser	Artisan		2	2	2	2	urban	ENT	Sometimes (about half the time)	moderate	sometimes (about half the time)	moderate	moderate confidence	sometimes (about half the time)	sometimes (about half the time)	difficult	sometimes (about half the time)	difficult	a few times (less than half the time)	very difficult	moderately dissatisfied	about equally satisfied and dissatisfied	moderately dissatisfied	moderately dissatisfied	almost never or never	almost always or never	very low or none at all	No	don't know is a medical condition	N/A	N/A	3.6	3.6	3.6	2.4	2.8	6	22	yes	mild	yes
266	45	40 and above	cohabiting	Christianity	no education	employed	Self-employed	farmer	Farmer		4	4	3 and above	3 and above	rural	ENT	A few times (less than half the time)	low	a few times (less than half the time)	moderate	low confidence	sometimes (about half the time)	sometimes (about half the time)	slightly difficult	almost always or never	not difficult	a few times (less than half the time)	very difficult	moderately dissatisfied	about equally satisfied and dissatisfied	about equally satisfied and dissatisfied	about equally satisfied and dissatisfied	sometimes (about half the time)	a few times(less than half the time)	low	No	thought it was normal	N/A	N/A	2.4	3	5.1	2.4	3.6	4.4	20.9	yes	mild	yes
252	28	18-29	married	Christianity	high school	employed	Self-employed	trader	Trader		4	3	3 and above	3 and above	urban	ENT	A few times (less than half the time)	low	Most times (more than half the time)	high	moderate confidence	sometimes (about half the time)	sometimes (about half the time)	difficult	sometimes (about half the time)	slightly difficult	sometimes (about half the time)	difficult	about equally satisfied and dissatisfied	about equally satisfied and dissatisfied	about equally satisfied and dissatisfied	about equally satisfied and dissatisfied	Most times (more than half the time)	Most times (more than half the time)	high	No	thought it was normal	N/A	N/A	2.4	4.2	3.9	3.6	3.6	2.4	20.1	yes	mild	yes
267	43	40 and above	married	Christianity	no education	employed	Self-employed	trader	Trader		3	2	3 and above	2	rural	ENT	A few times (less than half the time)	low	a few times (less than half the time)	moderate	moderate confidence	sometimes (about half the time)	a few times (less than half the time)	difficult	sometimes (about half the time)	difficult	a few times (less than half the time)	very difficult	moderately dissatisfied	moderately dissatisfied	moderately satisfied	moderately satisfied	a few times(less than half the time)	a few times(less than half the time)	low	No	thought it was normal	N/A	N/A	2.4	3.3	3.3	2.4	4	4.8	20.2	yes	mild	yes
262	22	18-29	single	Christianity	high school	unemployed					0	0	0	0	urban	ENT	Sometimes (about half the time)	low	sometimes (about half the time)	moderate	moderate confidence	sometimes (about half the time)	Most times (more than half the time)	not difficult	Most times (more than half the time)	not difficult	sometimes (about half the time)	slightly difficult	moderately dissatisfied	moderately satisfied	about equally satisfied and dissatisfied	about equally satisfied and dissatisfied	Most times (more than half the time)	Most times (more than half the time)	low	No	others	N/A	N/A	3	3.6	5.4	3.6	4	3.2	22.8	yes	mild	yes
255	34	30-39	cohabiting	Christianity	basic	employed	Self-employed	hairdresser	Artisan		4	3	3 and above	3 and above	rural	ENT	Sometimes (about half the time)	moderate	sometimes (about half the time)	moderate	moderate confidence	sometimes (about half the time)	sometimes (about half the time)	slightly difficult	Most times (more than half the time)	difficult	sometimes (about half the time)	difficult	about equally satisfied and dissatisfied	about equally satisfied and dissatisfied	about equally satisfied and dissatisfied	about equally satisfied and dissatisfied	sometimes (about half the time)	a few times(less than half the time)	very low or none at all	No	thought it was normal	prayer camp	N/A	3.6	3.6	4.2	3.6	3.6	4.8	23.4	no		no
260	30	30-39	married	Christianity	tertiary	employed	employed	teacher	Trader	1200	2	3	2	3 and above	rural	ENT	A few times (less than half the time)	very low or none at all	a few times (less than half the time)	moderate	moderate confidence	sometimes (about half the time)	sometimes (about half the time)	difficult	sometimes (about half the time)	not difficult	a few times (less than half the time)	very difficult	about equally satisfied and dissatisfied	about equally satisfied and dissatisfied	about equally satisfied and dissatisfied	moderately satisfied	almost never or never	almost always or never	very low or none at all	No	don't know is a medical condition	N/A	N/A	1.8	3.3	4.2	2.8	4	6	22.1	yes	mild	yes
236	24	18-29	single	Christianity	tertiary	employed	Self-employed	student	Student		0	0	0	0	urban	ENT	Sometimes (about half the time)	moderate	a few times (less than half the time)	moderate	high confidence	almost always or never	sometimes (about half the time)	difficult	sometimes (about half the time)	very difficult	sometimes (about half the time)	slightly difficult	moderately satisfied	about equally satisfied and dissatisfied	about equally satisfied and dissatisfied	moderately satisfied	Most times (more than half the time)	a few times(less than half the time)	moderate	No	thought it was normal	N/A	N/A	3.6	4.2	3.3	4.4	4	3.6	23.1	no		no
259	40	40 and above	married	Christianity	high school	employed	Self-employed	hairdressing	Artisan		3	2	3 and above	2	urban	ENT	Sometimes (about half the time)	low	sometimes (about half the time)	moderate	moderate confidence	sometimes (about half the time)	sometimes (about half the time)	slightly difficult	sometimes (about half the time)	slightly difficult	a few times (less than half the time)	slightly difficult	about equally satisfied and dissatisfied	moderately satisfied	moderately satisfied	moderately satisfied	almost never or never	a few times(less than half the time)	very low or none at all	No	thought it was normal	N/A	N/A	3	3.6	4.2	3.6	4.8	5.6	24.8	no		no
261	26	18-29	single	Christianity	tertiary	employed	employed	teacher	Trader		2	3	2	3 and above	urban	ENT	Sometimes (about half the time)	moderate	sometimes (about half the time)	moderate	high confidence	Most times (more than half the time)	Most times (more than half the time)	not difficult	almost always or never	not difficult	sometimes (about half the time)	slightly difficult	about equally satisfied and dissatisfied	moderately satisfied	moderately satisfied	moderately satisfied	sometimes (about half the time)	sometimes (about half the time)	moderate	No	don't know is a medical condition	N/A	N/A	3.6	4.2	5.7	4	4.8	3.6	25.9	no		no
263	37	30-39	married	Christianity	tertiary	employed	employed	teacher	Trader		2	4	2	3 and above	urban	ENT	A few times (less than half the time)	low	sometimes (about half the time)	moderate	moderate confidence	sometimes (about half the time)	Most times (more than half the time)	slightly difficult	Most times (more than half the time)	not difficult	sometimes (about half the time)	difficult	moderately satisfied	moderately satisfied	about equally satisfied and dissatisfied	moderately satisfied	a few times(less than half the time)	a few times(less than half the time)	low	No	thought it was normal	N/A	N/A	2.4	3.6	5.1	4	4.4	4.8	24.3	no		no
237	31	30-39	married	Christianity	high school	employed	employed	trader	Trader		3	3	3 and above	3 and above	urban	ENT	Sometimes (about half the time)	low	a few times (less than half the time)	moderate	moderate confidence	sometimes (about half the time)	Most times (more than half the time)	not difficult	sometimes (about half the time)	difficult	Most times (more than half the time)	difficult	about equally satisfied and dissatisfied	moderately satisfied	moderately satisfied	moderately satisfied	a few times(less than half the time)	sometimes (about half the time)	moderate	No	thought it was normal	N/A	N/A	3	3.3	4.5	4	4.8	4	23.6	no		no
251	37	30-39	married	Christianity	basic	employed	Self-employed	trader	Trader		1	5	1	3 and above	rural	ENT	Sometimes (about half the time)	low	sometimes (about half the time)	moderate	moderate confidence	Most times (more than half the time)	sometimes (about half the time)	slightly difficult	Most times (more than half the time)	difficult	Most times (more than half the time)	very difficult	about equally satisfied and dissatisfied	about equally satisfied and dissatisfied	about equally satisfied and dissatisfied	moderately satisfied	a few times(less than half the time)	a few times(less than half the time)	low	No		N/A	N/A	3	3.9	4.2	3.6	4	4.8	23.5	no		no
264	31	30-39	married	Christianity	high school	employed	Self-employed	trader	Trader		3	3	3 and above	3 and above	urban	ENT	Sometimes (about half the time)	low	a few times (less than half the time)	moderate	moderate confidence	sometimes (about half the time)	Most times (more than half the time)	not difficult	almost always or never	slightly difficult	Most times (more than half the time)	difficult	about equally satisfied and dissatisfied	about equally satisfied and dissatisfied	moderately satisfied	moderately satisfied	a few times(less than half the time)	a few times(less than half the time)	low	No	thought it was normal	N/A	N/A	3	3.3	5.4	4	4.4	4.8	24.9	no		no
270	23	18-29	single	Christianity	tertiary	unemployed		student	Student		0	0	0	0	urban	ENT	Sometimes (about half the time)	moderate	Most times (more than half the time)	high	moderate confidence	sometimes (about half the time)	almost always or never	not difficult	almost always or never	not difficult	sometimes (about half the time)	difficult	moderately satisfied	about equally satisfied and dissatisfied	moderately satisfied	moderately satisfied	sometimes (about half the time)	sometimes (about half the time)	moderate	Yes	N/A	friends	condition iscausing relationship/ marriage strains	3.6	4.2	6	4	4.4	3.6	25.8	no		no
250	21	18-29	single	Christianity	tertiary	unemployed		student	Student		0	0	0	0	urban	ENT	A few times (less than half the time)	low	a few times (less than half the time)	moderate	moderate confidence	sometimes (about half the time)	Most times (more than half the time)	not difficult	Most times (more than half the time)	slightly difficult	sometimes (about half the time)	slightly difficult	moderately satisfied	moderately satisfied	moderately satisfied	about equally satisfied and dissatisfied	sometimes (about half the time)	a few times(less than half the time)	low	No	don't know is a medical condition	N/A	N/A	2.4	3.3	5.1	4.4	4.4	4.4	24	no		no
265	24	18-29	single	Christianity	high school	unemployed		apprentice	Artisan		0	0	0	0	urban	ENT	Sometimes (about half the time)	moderate	sometimes (about half the time)	high	high confidence	Most times (more than half the time)	almost always or never	not difficult	almost always or never	not difficult	Most times (more than half the time)	slightly difficult	moderately satisfied	moderately satisfied	moderately satisfied	moderately satisfied	sometimes (about half the time)	sometimes (about half the time)	moderate	No	thought it was normal	N/A	N/A	3.6	4.5	6	4.8	4.8	3.6	27.3	no		no
269	33	30-39	married	Christianity	tertiary	employed	employed	civil servant	Semi-professional	2000	2	2	2	2	urban	ENT	Sometimes (about half the time)	moderate	sometimes (about half the time)	moderate	moderate confidence	Most times (more than half the time)	Most times (more than half the time)	slightly difficult	Most times (more than half the time)	not difficult	sometimes (about half the time)	slightly difficult	moderately satisfied	moderately satisfied	moderately satisfied	moderately satisfied	a few times(less than half the time)	a few times(less than half the time)	low	No	time constraints	N/A	N/A	3.6	3.9	5.1	4.4	4.8	4.8	26.6	no		no
268	32	30-39	married	Christianity	high school	employed	employed	teacher	Trader		2	2	2	2	urban	ENT	Sometimes (about half the time)	moderate	sometimes (about half the time)	moderate	high confidence	sometimes (about half the time)	Most times (more than half the time)	slightly difficult	Most times (more than half the time)	not difficult	sometimes (about half the time)	difficult	moderately satisfied	moderately satisfied	moderately satisfied	moderately satisfied	almost never or never	almost always or never	very low or none at all	No		N/A	N/A	3.6	3.9	5.1	4	4.8	6	27.4	no		no
243	40	40 and above	married	Christianity	no education	employed	employed	trader	Trader		2	2	2	2	urban	ENT	Sometimes (about half the time)	moderate	sometimes (about half the time)	moderate	moderate confidence	Most times (more than half the time)	Most times (more than half the time)	slightly difficult	Most times (more than half the time)	not difficult	sometimes (about half the time)	slightly difficult	moderately satisfied	moderately satisfied	moderately satisfied	moderately satisfied	almost never or never	almost always or never	low	No	thought it was normal	N/A	N/A	3.6	3.9	5.1	4.4	4.8	5.6	27.4	no		no
258	25	18-29	single	Christianity	tertiary	employed	Self-employed	buissinesswoman	Trader		0	0	0	0	urban	ENT	most times (more than half the time)	moderate	Most times (more than half the time)	moderate	moderate confidence	sometimes (about half the time)	Most times (more than half the time)	not difficult	Most times (more than half the time)	not difficult	sometimes (about half the time)	slightly difficult	moderately satisfied	moderately satisfied	moderately satisfied	moderately satisfied	sometimes (about half the time)	sometimes (about half the time)	moderate	No	don't know is a medical condition	N/A	N/A	4.2	3.9	5.4	4.4	4.8	3.6	26.3	no		no
257	34	30-39	married	Christianity	no education	employed	Self-employed	seamtress	Artisan		3	4	3 and above	3 and above	rural	ENT	Sometimes (about half the time)	moderate	Most times (more than half the time)	moderate	moderate confidence	sometimes (about half the time)	almost always or never	not difficult	Most times (more than half the time)	slightly difficult	sometimes (about half the time)	slightly difficult	moderately satisfied	about equally satisfied and dissatisfied	about equally satisfied and dissatisfied	moderately satisfied	almost never or never	almost always or never	very low or none at all	No	time constraints	N/A	N/A	3.6	3.9	5.4	4.4	4	6	27.3	no		no
256	25	18-29	married	Christianity	tertiary	unemployed					0	0	0	0	urban	ENT	Sometimes (about half the time)	moderate	Most times (more than half the time)	high	high confidence	sometimes (about half the time)	almost always or never	not difficult	almost always or never	not difficult	Most times (more than half the time)	slightly difficult	moderately satisfied	moderately satisfied	moderately satisfied	moderately satisfied	a few times(less than half the time)	a few times(less than half the time)	low	No	thought it was normal	N/A	N/A	3.6	4.5	6	4.8	4.8	4.8	28.5	no		no
245	21	18-29	single	Christianity	tertiary	employed	Self-employed	student	Student		0	0	0	0	urban	eye clinic	Sometimes (about half the time)	moderate	no sexual activity	no sexual activity	no sexual activity	no sexual activity	no sexual activity	sexual activity	no sexual activity	sexual activity	no sexual activity	sexual activity	no sexual activity	no sexual activity	about equally satisfied and dissatisfied	about equally satisfied and dissatisfied	did not attempt intercourse	did not attempt intercourse	did not attempt intercourse	No	thought it was normal	N/A	N/A	3.6	0	0	0	2.4	0	6	yes	severe	yes
292	53	40 and above	single	Christianity	no education	employed	Self-employed	trader	Trader		4	2	3 and above	2	rural	eye clinic	Almost never or never	very low or none at all	a few times (less than half the time)	low	low confidence	a few times (less than half the time)	a few times (less than half the time)	extremely difficult or impossible	almost never or never	extremely difficult or impossible	a few times (less than half the time)	extremely difficult or impossible	moderately dissatisfied	moderately satisfied	about equally satisfied and dissatisfied	very dissatisfied	sometimes (about half the time)	sometimes (about half the time)	moderate	No	thought it was normal	N/A	N/A	1.2	2.4	1.5	2	3.2	3.6	13.9	yes	moderate	yes
297	54	40 and above	married	Christianity	no education	employed	Self-employed				4	3	3 and above	3 and above	urban	eye clinic	A few times (less than half the time)	very low or none at all	a few times (less than half the time)	low	low confidence	a few times (less than half the time)	Most times (more than half the time)	not difficult	a few times (less than half the time)	extremely difficult or impossible	almost never or never	extremely difficult or impossible	very dissatisfied	very dissatisfied	moderately dissatisfied	moderately dissatisfied	sometimes (about half the time)	sometimes (about half the time)	moderate	No	health provider cannot help me	N/A	N/A	1.8	2.4	3.6	1.2	2	3.6	14.6	yes	moderate	yes
284	50	40 and above	married	Christianity	high school	unemployed					5	0	3 and above	0	rural	eye clinic	A few times (less than half the time)	very low or none at all	almost never or never	low	very low or no confidence	a few times (less than half the time)	a few times (less than half the time)	very difficult	almost never or never	extremely difficult or impossible	a few times (less than half the time)	extremely difficult or impossible	moderately dissatisfied	about equally satisfied and dissatisfied	very dissatisfied	very dissatisfied	a few times(less than half the time)	a few times(less than half the time)	very low or none at all	No	thought it was normal	N/A	N/A	1.8	1.8	1.8	2	2	5.2	14.6	yes	moderate	yes
274	46	40 and above	married	Christianity	tertiary	employed	employed	secretary	Semi-professional	1000	2	2	2	2	urban	eye clinic	A few times (less than half the time)	low	a few times (less than half the time)	moderate	high confidence	sometimes (about half the time)	a few times (less than half the time)	difficult	sometimes (about half the time)	slightly difficult	sometimes (about half the time)	slightly difficult	about equally satisfied and dissatisfied	about equally satisfied and dissatisfied	moderately dissatisfied	moderately dissatisfied	a few times(less than half the time)	a few times(less than half the time)	low	No	thought it was normal	N/A	N/A	2.4	3.6	3.6	4	2.8	4.8	21.2	yes	mild	yes
296	30	30-39	married	Christianity	tertiary	employed	employed	bursar	Semi-professional		2	3	2	3 and above	urban	eye clinic	Sometimes (about half the time)	low	a few times (less than half the time)	moderate	moderate confidence	sometimes (about half the time)	Most times (more than half the time)	slightly difficult	Most times (more than half the time)	slightly difficult	a few times (less than half the time)	difficult	about equally satisfied and dissatisfied	about equally satisfied and dissatisfied	about equally satisfied and dissatisfied	moderately dissatisfied	a few times(less than half the time)	a few times(less than half the time)	low	No	time constraints	N/A	N/A	3	3.3	4.8	3.2	3.2	4.8	22.3	yes	mild	yes
283	34	30-39	married	Islam	basic	employed	Self-employed	trader	Trader		3	5	3 and above	3 and above	rural	eye clinic	Sometimes (about half the time)	low	a few times (less than half the time)	moderate	moderate confidence	sometimes (about half the time)	Most times (more than half the time)	not difficult	Most times (more than half the time)	not difficult	a few times (less than half the time)	slightly difficult	moderately dissatisfied	about equally satisfied and dissatisfied	moderately dissatisfied	moderately dissatisfied	a few times(less than half the time)	a few times(less than half the time)	low	No	thought it was normal	N/A	N/A	3	3.3	5.4	3.2	2.8	4.8	22.5	yes	mild	yes
290	26	18-29	married	Christianity	tertiary	employed	employed	banker	Professional		1	1	1	1	urban	eye clinic	Sometimes (about half the time)	moderate	sometimes (about half the time)	low	moderate confidence	Most times (more than half the time)	sometimes (about half the time)	slightly difficult	sometimes (about half the time)	slightly difficult	a few times (less than half the time)	difficult	moderately satisfied	moderately satisfied	moderately satisfied	moderately satisfied	sometimes (about half the time)	sometimes (about half the time)	moderate	No	time constraints	N/A	N/A	3.6	3.6	4.2	3.6	4.8	3.6	23.4	no		no
273	37	30-39	married	Christianity	tertiary	employed	employed	teacher	Trader	1500	2	3	2	3 and above	urban	eye clinic	Sometimes (about half the time)	moderate	sometimes (about half the time)	moderate	moderate confidence	sometimes (about half the time)	sometimes (about half the time)	not difficult	sometimes (about half the time)	difficult	sometimes (about half the time)	difficult	about equally satisfied and dissatisfied	moderately satisfied	about equally satisfied and dissatisfied	about equally satisfied and dissatisfied	sometimes (about half the time)	a few times(less than half the time)	low	No	don't know is a medical condition	N/A	N/A	3.6	3.6	4.2	3.6	4	4.4	23.4	no		no
282	30	30-39	married	Christianity	tertiary	employed	employed	nurse	Professional		2	2	2	2	urban	eye clinic	Sometimes (about half the time)	low	sometimes (about half the time)	moderate	moderate confidence	sometimes (about half the time)	Most times (more than half the time)	not difficult	a few times (less than half the time)	not difficult	sometimes (about half the time)	slightly difficult	moderately satisfied	moderately satisfied	moderately dissatisfied	moderately dissatisfied	a few times(less than half the time)	a few times(less than half the time)	low	No		N/A	N/A	3	3.6	4.8	4.4	3.2	4.8	23.8	no		no
289	32	30-39	married	Christianity	high school	employed	employed	administrator	Professional		2	2	2	2	urban	eye clinic	Sometimes (about half the time)	moderate	sometimes (about half the time)	moderate	moderate confidence	sometimes (about half the time)	Most times (more than half the time)	slightly difficult	Most times (more than half the time)	not difficult	a few times (less than half the time)	difficult	about equally satisfied and dissatisfied	moderately satisfied	moderately satisfied	moderately satisfied	almost never or never	almost always or never	very low or none at all	No	don't know is a medical condition	N/A	N/A	3.6	3.6	5.1	3.2	4.8	6	26.3	no		no
293	22	18-29	single	Christianity	high school	employed	Self-employed	students	Student		0	0	0	0	urban	eye clinic	Sometimes (about half the time)	low	sometimes (about half the time)	moderate	moderate confidence	a few times (less than half the time)	Most times (more than half the time)	not difficult	Most times (more than half the time)	not difficult	sometimes (about half the time)	slightly difficult	moderately satisfied	moderately satisfied	moderately satisfied	moderately satisfied	Most times (more than half the time)	Most times (more than half the time)	moderate	No	thought it was normal	N/A	N/A	3	3.3	5.4	4.4	4.8	2.8	23.7	no		no
276	23	18-29	single	Christianity	high school	employed	Self-employed	student	Student		0	0	0	0	urban	eye clinic	Sometimes (about half the time)	low	sometimes (about half the time)	moderate	moderate confidence	sometimes (about half the time)	Most times (more than half the time)	not difficult	almost always or never	slightly difficult	sometimes (about half the time)	slightly difficult	about equally satisfied and dissatisfied	about equally satisfied and dissatisfied	about equally satisfied and dissatisfied	about equally satisfied and dissatisfied	a few times(less than half the time)	sometimes (about half the time)	moderate	No	thought it was normal	N/A	N/A	3	3.6	5.4	4	3.6	4	23.6	no		no
278	27	18-29	single	Christianity	tertiary	employed	Self-employed	NSP	Professional		0	0	0	0	urban	eye clinic	Sometimes (about half the time)	moderate	sometimes (about half the time)	low	low confidence	sometimes (about half the time)	Most times (more than half the time)	not difficult	Most times (more than half the time)	slightly difficult	sometimes (about half the time)	difficult	about equally satisfied and dissatisfied	about equally satisfied and dissatisfied	moderately satisfied	about equally satisfied and dissatisfied	a few times(less than half the time)	a few times(less than half the time)	low	No	thought it was normal	N/A	N/A	3.6	3	5.1	3.6	4	4.8	24.1	no		no
281	23	18-29	single	Christianity	tertiary	unemployed		student	Student		0	0	0	0	urban	eye clinic	Sometimes (about half the time)	low	sometimes (about half the time)	moderate	moderate confidence	sometimes (about half the time)	Most times (more than half the time)	not difficult	almost always or never	not difficult	sometimes (about half the time)	not difficult	moderately satisfied	moderately satisfied	moderately satisfied	moderately satisfied	sometimes (about half the time)	sometimes (about half the time)	moderate	Yes	N/A	friends	condition is causing emotional strains	3	3.6	5.7	4.8	4.8	3.6	25.5	no		no
285	24	18-29	single	Christianity	tertiary	unemployed		student	Student		0	0	0	0	urban	eye clinic	Sometimes (about half the time)	low	sometimes (about half the time)	moderate	high confidence	Most times (more than half the time)	almost always or never	not difficult	almost always or never	not difficult	sometimes (about half the time)	difficult	moderately dissatisfied	moderately satisfied	moderately satisfied	moderately satisfied	sometimes (about half the time)	sometimes (about half the time)	moderate	Yes	N/A	friends	condition is causing emotional strains	3	4.2	6	3.2	4.8	3.6	24.8	no		no
286	36	30-39	married	Christianity	high school	unemployed		trader	Trader		2	2	2	2	urban	eye clinic	Sometimes (about half the time)	low	sometimes (about half the time)	moderate	moderate confidence	sometimes (about half the time)	Most times (more than half the time)	slightly difficult	Most times (more than half the time)	slightly difficult	sometimes (about half the time)	slightly difficult	about equally satisfied and dissatisfied	about equally satisfied and dissatisfied	about equally satisfied and dissatisfied	about equally satisfied and dissatisfied	almost never or never	almost always or never	very low or none at all	No	thought it was normal	N/A	N/A	3	3.6	4.8	4	3.6	6	25	no		no
275	44	40 and above	married	Christianity	tertiary	employed	employed	accountant	Professional	2000	3	3	3 and above	3 and above	urban	eye clinic	Sometimes (about half the time)	moderate	sometimes (about half the time)	moderate	moderate confidence	sometimes (about half the time)	Most times (more than half the time)	not difficult	Most times (more than half the time)	slightly difficult	sometimes (about half the time)	slightly difficult	about equally satisfied and dissatisfied	about equally satisfied and dissatisfied	about equally satisfied and dissatisfied	moderately satisfied	a few times(less than half the time)	almost always or never	very low or none at all	No	thought it was normal	N/A	N/A	3.6	3.6	5.1	4	4	5.6	25.9	no		no
277	32	30-39	married	Christianity	tertiary	employed	employed	teacher	Trader	1300	2	2	2	2	rural	eye clinic	Sometimes (about half the time)	moderate	a few times (less than half the time)	moderate	moderate confidence	sometimes (about half the time)	sometimes (about half the time)	not difficult	Most times (more than half the time)	slightly difficult	Most times (more than half the time)	slightly difficult	about equally satisfied and dissatisfied	about equally satisfied and dissatisfied	moderately satisfied	moderately satisfied	a few times(less than half the time)	a few times(less than half the time)	very low or none at all	No	thought it was normal	N/A	N/A	3.6	3.3	4.8	4.4	4.4	5.2	25.7	no		no
279	26	18-29	single	Christianity	tertiary	employed	employed	student	Student		0	0	0	0	urban	eye clinic	most times (more than half the time)	high	sometimes (about half the time)	moderate	moderate confidence	sometimes (about half the time)	Most times (more than half the time)	not difficult	Most times (more than half the time)	difficult	a few times (less than half the time)	slightly difficult	about equally satisfied and dissatisfied	moderately satisfied	moderately satisfied	moderately satisfied	sometimes (about half the time)	sometimes (about half the time)	low	No	thought it was normal	N/A	N/A	4.8	3.6	4.8	3.6	4.8	4	25.6	no		no
295	39	30-39	married	Christianity	tertiary	employed	employed	teacher	Trader		2	2	2	2	urban	eye clinic	Sometimes (about half the time)	low	sometimes (about half the time)	moderate	moderate confidence	a few times (less than half the time)	sometimes (about half the time)	slightly difficult	Most times (more than half the time)	slightly difficult	Most times (more than half the time)	slightly difficult	moderately satisfied	moderately satisfied	about equally satisfied and dissatisfied	moderately satisfied	a few times(less than half the time)	a few times(less than half the time)	low	No	thought it was normal	N/A	N/A	3	3.3	4.5	4.8	4.4	4.8	24.8	no		no
294	27	18-29	married	Christianity	tertiary	employed	employed	businessman	Trader		1	3	1	3 and above	rural	eye clinic	Sometimes (about half the time)	moderate	sometimes (about half the time)	moderate	moderate confidence	almost always or never	sometimes (about half the time)	not difficult	almost never or never	extremely difficult or impossible	Most times (more than half the time)	not difficult	very satisfied	very satisfied	very satisfied	very satisfied	a few times(less than half the time)	a few times(less than half the time)	low	No	thought it was normal	N/A	N/A	3.6	4.2	3	5.6	6	4.8	27.2	no		no
300	35	30-39	married	Christianity	tertiary	employed	employed	accountant	Professional		2	2	2	2	urban	eye clinic	Sometimes (about half the time)	moderate	sometimes (about half the time)	moderate	moderate confidence	sometimes (about half the time)	sometimes (about half the time)	not difficult	Most times (more than half the time)	slightly difficult	sometimes (about half the time)	slightly difficult	moderately satisfied	moderately satisfied	moderately satisfied	moderately satisfied	a few times(less than half the time)	a few times(less than half the time)	low	No	thought it was normal	N/A	N/A	3.6	3.6	4.8	4.4	4.8	4.8	26	no		no
288	25	18-29	single	Christianity	high school	employed	Self-employed	NSP	Professional		0	0	0	0	rural	eye clinic	Sometimes (about half the time)	moderate	sometimes (about half the time)	moderate	moderate confidence	sometimes (about half the time)	Most times (more than half the time)	slightly difficult	Most times (more than half the time)	difficult	sometimes (about half the time)	difficult	moderately satisfied	moderately satisfied	moderately satisfied	moderately satisfied	a few times(less than half the time)	a few times(less than half the time)	very low or none at all	No	thought it was normal	N/A	N/A	3.6	3.6	4.5	4	4.8	5.2	25.7	no		no
299	27	18-29	married	Christianity	tertiary	employed	Self-employed				0	0	0	0	urban	eye clinic	Sometimes (about half the time)	moderate	sometimes (about half the time)	moderate	moderate confidence	sometimes (about half the time)	Most times (more than half the time)	not difficult	Most times (more than half the time)	not difficult	sometimes (about half the time)	difficult	moderately satisfied	moderately satisfied	moderately satisfied	moderately satisfied	almost never or never	almost always or never	very low or none at all	No	thought it was normal	N/A	N/A	3.6	3.6	5.4	4	4.8	6	27.4	no		no
298	21	18-29	single	Christianity	high school	unemployed		student	Student		0	0	0	0	urban	eye clinic	Sometimes (about half the time)	moderate	sometimes (about half the time)	moderate	moderate confidence	sometimes (about half the time)	almost always or never	not difficult	Most times (more than half the time)	not difficult	sometimes (about half the time)	slightly difficult	moderately satisfied	moderately satisfied	moderately satisfied	moderately satisfied	a few times(less than half the time)	a few times(less than half the time)	low	No	thought it was normal	N/A	N/A	3.6	3.6	5.7	4.4	4.8	4.8	26.9	no		no
287	40	40 and above	married	Christianity	basic	unemployed		trader	Trader		2	3	2	3 and above	rural	eye clinic	A few times (less than half the time)	low	sometimes (about half the time)	moderate	moderate confidence	sometimes (about half the time)	sometimes (about half the time)	difficult	Most times (more than half the time)	slightly difficult	sometimes (about half the time)	slightly difficult	moderately satisfied	moderately satisfied	moderately satisfied	moderately satisfied	a few times(less than half the time)	a few times(less than half the time)	low	No	thought it was normal	N/A	N/A	2.4	3.6	4.2	4.4	4.8	4.8	24.2	no		no
272	40	40 and above	single	Christianity	tertiary	employed	employed	lecturer	Professional	2000	2	3	2	3 and above	urban	eye clinic	Sometimes (about half the time)	moderate	sometimes (about half the time)	moderate	high confidence	Most times (more than half the time)	sometimes (about half the time)	difficult	sometimes (about half the time)	slightly difficult	Most times (more than half the time)	slightly difficult	moderately satisfied	moderately satisfied	moderately satisfied	about equally satisfied and dissatisfied	a few times(less than half the time)	a few times(less than half the time)	low	No	don't know is a medical condition	N/A	N/A	3.6	4.2	3.9	4.8	4.4	4.8	25.7	no		no
291	37	30-39	married	Islam	high school	employed	employed	teacher	Trader		3	4	3 and above	3 and above	urban	eye clinic	Sometimes (about half the time)	low	sometimes (about half the time)	moderate	moderate confidence	Most times (more than half the time)	Most times (more than half the time)	slightly difficult	almost always or never	very difficult	sometimes (about half the time)	slightly difficult	about equally satisfied and dissatisfied	about equally satisfied and dissatisfied	about equally satisfied and dissatisfied	moderately satisfied	a few times(less than half the time)	a few times(less than half the time)	moderate	No	time constraints	N/A	N/A	3	3.9	4.5	4	4	4.4	23.8	no		no
271	36	30-39	married	Christianity	tertiary	employed	employed	caterer	Artisan		3	3	3 and above	3 and above	urban	eye clinic	Sometimes (about half the time)	low	sometimes (about half the time)	high	high confidence	Most times (more than half the time)	Most times (more than half the time)	not difficult	Most times (more than half the time)	slightly difficult	sometimes (about half the time)	slightly difficult	about equally satisfied and dissatisfied	about equally satisfied and dissatisfied	moderately satisfied	moderately satisfied	a few times(less than half the time)	a few times(less than half the time)	low	No	thought it was normal	N/A	N/A	3	4.5	5.1	4	4.4	4.8	25.8	no		no
[truncated: 19 more columns]
